# Supplementary material for: Mitochondrial genome insights into the spatio-temporal distribution and genetic diversity of Dendrobium hancockii Rolfe (Orchidaceae)
Source: Front Plant Sci. 2024 Oct 22;15:1469267. doi: 10.3389/fpls.2024.1469267 (PMC11535511; doi:10.3389/fpls.2024.1469267)
Supplement: Supplementary file 1 [file DataSheet1.zip]

Archive with 28 entries (27 files):
- Supplementary Materials/
- __MACOSX/._Supplementary Materials
- Supplementary Materials/Table S10 Gene flow among populations.xlsx
- __MACOSX/Supplementary Materials/._Table S10 Gene flow among populations.xlsx
- Supplementary Materials/Table S9 Sampling locations and sample numbers.docx
- __MACOSX/Supplementary Materials/._Table S9 Sampling locations and sample numbers.docx
- Supplementary Materials/.DS_Store
- __MACOSX/Supplementary Materials/._.DS_Store
- Supplementary Materials/Table S5 Distribution of dispersed repeats.xlsx
- __MACOSX/Supplementary Materials/._Table S5 Distribution of dispersed repeats.xlsx
- Supplementary Materials/Figure_S1.docx
- __MACOSX/Supplementary Materials/._Figure_S1.docx
- Supplementary Materials/Table S3 .xlsx
- __MACOSX/Supplementary Materials/._Table S3 .xlsx
- Supplementary Materials/Table S7 Homologous information of 8 species of orchids.xlsx
- __MACOSX/Supplementary Materials/._Table S7 Homologous information of 8 species of orchids.xlsx
- Supplementary Materials/Figure_S2_new.docx
- __MACOSX/Supplementary Materials/._Figure_S2_new.docx
- Supplementary Materials/Table S6 plast DNA insertions in the mitogenome.xlsx
- __MACOSX/Supplementary Materials/._Table S6 plast DNA insertions in the mitogenome.xlsx
- Supplementary Materials/Table S1 Primers used for PCR.docx
- __MACOSX/Supplementary Materials/._Table S1 Primers used for PCR.docx
- Supplementary Materials/Table S2 Mitochondrial Reference Genome Database.docx
- __MACOSX/Supplementary Materials/._Table S2 Mitochondrial Reference Genome Database.docx
- Supplementary Materials/Table S4 Distribution of tandem repeats .xlsx
- __MACOSX/Supplementary Materials/._Table S4 Distribution of tandem repeats .xlsx
- Supplementary Materials/Table S8 The kaks of PCGs.xlsx
- __MACOSX/Supplementary Materials/._Table S8 The kaks of PCGs.xlsx
