# Supplementary material for: Mitochondrial genome insights into the spatio-temporal distribution and genetic diversity of Dendrobium hancockii Rolfe (Orchidaceae)
Source: Front Plant Sci. 2024 Oct 22;15:1469267. doi: 10.3389/fpls.2024.1469267 (PMC11535511; doi:10.3389/fpls.2024.1469267)
Supplement: Supplementary file 1 [file DataSheet1.zip › Supplementary Materials/Table S10 Gene flow among populations.xlsx]

## Sheet: MT
POP1	POP 2	Hs	Ks	Kxy	Gst	DeltaSt	GammaSt	Nst	Fst	Dxy	Da
Group1	Group2	1	950.528	1589.68	0.00068	0.0167	0.24145	0.43327	0.42346	0.0894	0.03786
POP1	POP 2	Hs	Ks	Kxy	Gst	DeltaSt	GammaSt	Nst	Fst	Dxy	Da
BH	WD	1	897.3	910.96	0	0.00543	0.11857	0.0163	0.015	0.05123	0.00077
BH	BT	1	1105.44	1188.3	0.00139	0.00871	0.15368	0.0424	0.04199	0.06683	0.00281
BH	DDH	1	821.2	819.72	0	0.00458	0.11022	-0.00157	-0.00181	0.0461	-8e-05
BH	TB	1	649.296	642.3	0.00139	0.00423	0.12846	0.02435	0.02657	0.03612	0.00096
BH	GJ	1	587.593	1549.45	0.00139	0.03087	0.54187	0.65326	0.64128	0.08714	0.05588
BH	HX	1	597.2	612	0	0.00377	0.12318	0.02091	0.02418	0.03442	0.00083
BH	JS	1	733.875	1686.07	0.00826	0.0307	0.49391	0.60186	0.58608	0.09482	0.05557
BH	KD	1	859.3	867.48	0	0.00506	0.11579	0.0101	0.00943	0.04879	0.00046
BH	LP	1	767.074	767	0.00139	0.00493	0.12781	0.01213	0.01208	0.04314	0.00052
BH	NS	1	1006.85	1071.48	0	0.00748	0.14172	0.06353	0.06032	0.06026	0.00363
BH	PB	1	655	1589.73	0.00826	0.03001	0.5129	0.64031	0.62715	0.08941	0.05607
BH	SNJ	1	1043.65	1057.6	0	0.00626	0.11766	0.01281	0.01319	0.05948	0.00078
BH	SY	1	892.85	902.92	0	0.0053	0.11665	0.01147	0.01115	0.05078	0.00057
BH	TC	1	630.65	1617	0	0.03128	0.52438	0.62407	0.60999	0.09094	0.05547
BH	TL	1	548.8	1538.28	0	0.03091	0.55592	0.65496	0.64324	0.08651	0.05565
BH	WC	1	1272.5	1398.16	0	0.01069	0.15734	0.0886	0.08988	0.07863	0.00707
BH	WDS	1	857.741	867.25	0.00139	0.00559	0.12982	0.00888	0.00867	0.04877	0.00042
BH	WLS	1	861.85	869.52	0	0.00506	0.11548	0.0096	0.00882	0.0489	0.00043
BH	WM	1	627.8	1609.92	0	0.03115	0.52443	0.62406	0.61004	0.09054	0.05523
BH	XY	1	767.6	1753.2	0	0.03203	0.48119	0.57907	0.56217	0.0986	0.05543
BH	YA	1	1096.05	1104.52	0	0.0064	0.11491	0.00608	0.00767	0.06212	0.00048
BH	ZF	1	702.714	1582.7	0.03114	0.02656	0.47042	0.63517	0.62191	0.08901	0.05536
WD	BT	1	1167.11	1242.85	0.00139	0.00899	0.15053	0.04115	0.03939	0.0699	0.00275
WD	DDH	1	876.7	870.32	0	0.00475	0.1075	-0.00684	-0.00733	0.04895	-0.00036
WD	TB	1	710.963	692.4	0.00139	0.00439	0.12237	0.01413	0.01685	0.03894	0.00066
WD	GJ	1	649.259	1587.05	0.00139	0.03068	0.51518	0.62643	0.61481	0.08926	0.05488
WD	HX	1	652.7	674.12	0	0.00427	0.12703	0.02862	0.03177	0.03791	0.0012
WD	JS	1	803.25	1726.47	0.00826	0.0306	0.46944	0.5794	0.56362	0.0971	0.05473
WD	KD	1	914.8	921.76	0	0.00534	0.11485	0.00881	0.00755	0.05184	0.00039
WD	LP	1	828.741	825.25	0.00139	0.00532	0.12735	0.01516	0.01456	0.04641	0.00068
WD	NS	1	1062.35	1128.8	0	0.00784	0.14096	0.06349	0.05887	0.06348	0.00374
WD	PB	1	724.375	1628.07	0.00826	0.02985	0.48559	0.61475	0.60184	0.09156	0.05511
WD	SNJ	1	1099.15	1106.56	0	0.00639	0.11443	0.00672	0.0067	0.06223	0.00042
WD	SY	1	948.35	955.48	0	0.00553	0.11481	0.00846	0.00746	0.05374	0.0004
WD	TC	1	686.15	1657.04	0	0.03116	0.50233	0.59983	0.58592	0.09319	0.0546
WD	TL	1	604.3	1575.96	0	0.03072	0.5305	0.6279	0.61655	0.08863	0.05465
WD	WC	1	1328	1458.6	0	0.01114	0.15716	0.09048	0.08954	0.08203	0.00734
WD	WDS	1	919.407	935.5	0.00139	0.00626	0.13446	0.02328	0.02166	0.05261	0.00114
WD	WLS	1	917.35	920.52	0	0.00525	0.11281	0.00446	0.00344	0.05177	0.00018
WD	WM	1	683.3	1647.88	0	0.03097	0.50181	0.59917	0.58535	0.09268	0.05425
WD	XY	1	823.1	1790.04	0	0.03182	0.46214	0.55721	0.54018	0.10067	0.05438
WD	YA	1	1151.55	1147.6	0	0.00637	0.10941	-0.0043	-0.00344	0.06454	-0.00022
WD	ZF	1	782	1622.2	0.03114	0.02645	0.44142	0.6099	0.59691	0.09123	0.05446
BT	DDH	1	1082.56	1151.25	0.00139	0.00813	0.14777	0.02871	0.02906	0.06475	0.00188
BT	TB	1	921.833	990.875	0	0.00842	0.17804	0.06358	0.06968	0.05573	0.00388
BT	GJ	1	852.417	1821.31	0	0.03324	0.48037	0.54227	0.53198	0.10243	0.05449
BT	HX	1	833.667	972.7	0.00139	0.00815	0.18584	0.07375	0.08111	0.0547	0.00444
BT	JS	1	1057.43	1946.67	0.00297	0.03371	0.43668	0.50451	0.48913	0.10948	0.05355
BT	KD	1	1124.89	1202.3	0.00139	0.00871	0.15134	0.03937	0.03859	0.06762	0.00261
BT	LP	1	1054.33	1110.62	0	0.00899	0.16823	0.04933	0.05068	0.06246	0.00317
BT	NS	1	1288.83	1368.35	0.00139	0.01004	0.15157	0.05234	0.04743	0.07696	0.00365
BT	PB	1	967.286	1856.5	0.00297	0.03316	0.45258	0.53276	0.52096	0.10441	0.05439
BT	SNJ	1	1329.72	1377.1	0.00139	0.00946	0.14022	0.02946	0.02676	0.07745	0.00207
BT	SY	1	1162.17	1237.85	0.00139	0.00895	0.15052	0.04041	0.0391	0.06962	0.00272
BT	TC	1	870.833	1885.55	0.00139	0.03276	0.46703	0.52133	0.50823	0.10604	0.05389
BT	TL	1	779.889	1807.6	0.00139	0.03242	0.4933	0.54222	0.53231	0.10166	0.05411
BT	WC	1	1584	1678.95	0.00139	0.01276	0.1552	0.07028	0.06543	0.09442	0.00618
BT	WDS	1	1156.33	1163	0	0.00832	0.14567	0.00561	0.00573	0.06541	0.00037
BT	WLS	1	1127.72	1210.1	0.00139	0.00887	0.15335	0.04387	0.04268	0.06806	0.0029
BT	WM	1	867.667	1878.6	0.00139	0.03263	0.46699	0.52086	0.50793	0.10565	0.05366
BT	XY	1	1023	2022.3	0.00139	0.03352	0.43108	0.49114	0.47377	0.11373	0.05388
BT	YA	1	1387.94	1414.85	0.00139	0.00935	0.13355	0.01807	0.01569	0.07957	0.00125
BT	ZF	1	1075	1852.88	0.02041	0.03064	0.41231	0.52894	0.51697	0.10421	0.05387
DDH	TB	1	626.407	613.6	0.00139	0.00389	0.12328	0.01308	0.01461	0.03451	0.0005
DDH	GJ	1	564.704	1502.85	0.00139	0.03003	0.54504	0.65545	0.64387	0.08452	0.05442
DDH	HX	1	576.6	588	0	0.00356	0.12077	0.01709	0.01939	0.03307	0.00064
DDH	JS	1	708.125	1635.73	0.00826	0.02981	0.49592	0.60121	0.58593	0.09199	0.0539
DDH	KD	1	838.7	836.2	0	0.00465	0.10964	-0.00252	-0.00299	0.04703	-0.00014
DDH	LP	1	744.185	737.5	0.00139	0.00457	0.12287	0.00073	0.0005	0.04148	2e-05
DDH	NS	1	986.25	1023.24	0	0.00659	0.12925	0.03832	0.03615	0.05755	0.00208
DDH	PB	1	629.25	1542.87	0.00826	0.02921	0.5165	0.64192	0.62918	0.08677	0.05459
DDH	SNJ	1	1023.05	1026.6	0	0.00585	0.11282	0.00219	0.00346	0.05774	0.0002
DDH	SY	1	872.25	871.24	0	0.00488	0.11054	-0.00116	-0.00116	0.049	-6e-05
DDH	TC	1	610.05	1572.24	0	0.03049	0.52624	0.62565	0.61199	0.08842	0.05411
DDH	TL	1	528.2	1489.72	0	0.03001	0.55806	0.65676	0.64544	0.08378	0.05408
DDH	WC	1	1251.9	1353.48	0	0.0099	0.14945	0.07239	0.07505	0.07612	0.00571
DDH	WDS	1	834.852	841.75	0.00139	0.00534	0.1278	0.00355	0.00311	0.04734	0.00015
DDH	WLS	1	841.25	832.24	0	0.00448	0.10579	-0.01056	-0.01083	0.04681	-0.00051
DDH	WM	1	607.2	1563.6	0	0.03031	0.52594	0.62525	0.61167	0.08794	0.05379
DDH	XY	1	747	1710.56	0	0.0313	0.48218	0.57971	0.5633	0.0962	0.05419
DDH	YA	1	1075.45	1074.6	0	0.00602	0.11072	-0.00304	-0.00079	0.06044	-5e-05
DDH	ZF	1	673.286	1534.8	0.03114	0.02584	0.47485	0.63638	0.62353	0.08632	0.05382
TB	GJ	1	339.25	1315.62	0	0.02984	0.67589	0.75174	0.74214	0.07399	0.05491
TB	HX	1	377.519	377.35	0.00139	0.00231	0.12282	-0.00887	-0.0087	0.02122	-0.00018
TB	JS	1	470.952	1459	0.00297	0.03088	0.62219	0.68258	0.67009	0.08205	0.05498
TB	KD	1	668.741	654.35	0.00139	0.00418	0.12373	0.01547	0.01775	0.0368	0.00065
TB	LP	1	541.167	542.688	0	0.00385	0.14423	0.00169	0.0028	0.03052	9e-05
TB	NS	1	832.685	854.9	0.00139	0.00647	0.14896	0.07324	0.07558	0.04808	0.00363
TB	PB	1	380.81	1356.67	0.00297	0.02999	0.66115	0.73326	0.72273	0.0763	0.05514
TB	SNJ	1	873.574	863.85	0.00139	0.0059	0.13199	0.03628	0.04256	0.04858	0.00207
TB	SY	1	706.019	696.15	0.00139	0.00459	0.1281	0.02514	0.02854	0.03915	0.00112
TB	TC	1	414.685	1384.9	0.00139	0.02955	0.61951	0.71223	0.701	0.07789	0.0546
TB	TL	1	323.741	1304.7	0.00139	0.02914	0.67459	0.75476	0.74536	0.07338	0.05469
TB	WC	1	1127.85	1200.25	0.00139	0.01016	0.16819	0.1106	0.12024	0.0675	0.00812
TB	WDS	1	643.167	659.062	0	0.00497	0.15479	0.02155	0.02412	0.03707	0.00089
TB	WLS	1	671.574	655.85	0.00139	0.00416	0.12288	0.01391	0.01611	0.03688	0.00059
TB	WM	1	411.519	1381	0.00139	0.0295	0.62101	0.71345	0.70222	0.07767	0.05454
TB	XY	1	566.852	1521.8	0.00139	0.03031	0.54803	0.65087	0.63791	0.08559	0.0546
TB	YA	1	931.796	900.05	0.00139	0.00574	0.12173	0.01415	0.02285	0.05062	0.00116
TB	ZF	1	390.778	1357.25	0.02041	0.02788	0.65291	0.72934	0.71867	0.07633	0.05486
GJ	HX	1	315.815	1305.2	0.00139	0.02952	0.68032	0.77063	0.76156	0.0734	0.0559
GJ	JS	1	391.619	437.25	0.00297	0.00417	0.21303	0.05749	0.05794	0.02459	0.00142
GJ	KD	1	607.037	1550.05	0.00139	0.0305	0.53066	0.64181	0.63013	0.08717	0.05493
GJ	LP	1	471.75	1439.06	0	0.03052	0.60531	0.68348	0.67218	0.08093	0.0544
GJ	NS	1	770.981	1695.75	0.00139	0.03127	0.4765	0.58633	0.5749	0.09537	0.05483
GJ	PB	1	301.476	319.917	0.00297	0.00287	0.19265	0.04163	0.04116	0.01799	0.00074
GJ	SNJ	1	811.87	1729.9	0.00139	0.0314	0.46454	0.57309	0.56202	0.09729	0.05468
GJ	SY	1	644.315	1592.95	0.00139	0.03094	0.51924	0.63106	0.61903	0.08959	0.05546
GJ	TC	1	352.981	348.2	0.00139	0.0022	0.12398	0.00989	0.01015	0.01958	0.0002
GJ	TL	1	262.037	261.35	0.00139	0.00161	0.12302	-0.00547	-0.00561	0.0147	-8e-05
GJ	WC	1	1066.15	2003.1	0.00139	0.0339	0.4158	0.51703	0.50751	0.11265	0.05717
GJ	WDS	1	573.75	1529.88	0	0.03092	0.56095	0.63659	0.62497	0.08604	0.05377
GJ	WLS	1	609.87	1559.85	0.00139	0.03071	0.53124	0.64233	0.63082	0.08773	0.05534
GJ	WM	1	349.815	347.75	0.00139	0.00225	0.12751	0.01682	0.01706	0.01956	0.00033
GJ	XY	1	505.148	492.55	0.00139	0.00317	0.12389	0.0201	0.0222	0.0277	0.00061
GJ	YA	1	870.093	1765.15	0.00139	0.03121	0.44575	0.55195	0.54108	0.09927	0.05371
GJ	ZF	1	298.222	309.5	0.02041	0.00299	0.21494	-0.00938	-0.00942	0.01741	-0.00016
HX	JS	1	428.125	1446.87	0.00826	0.02956	0.62539	0.69859	0.6867	0.08137	0.05588
HX	KD	1	614.7	627.28	0	0.00381	0.1211	0.01684	0.02005	0.03528	0.00071
HX	LP	1	495.296	517.7	0.00139	0.00344	0.13842	0.0071	0.00882	0.02912	0.00026
HX	NS	1	762.25	832.8	0	0.00627	0.15458	0.0814	0.08471	0.04684	0.00397
HX	PB	1	349.25	1348.87	0.00826	0.02882	0.66152	0.75191	0.74191	0.07586	0.05628
HX	SNJ	1	799.05	835.96	0	0.00553	0.13335	0.03666	0.04415	0.04701	0.00208
HX	SY	1	648.25	671.2	0	0.00429	0.12826	0.02982	0.03419	0.03775	0.00129
HX	TC	1	386.05	1376.84	0	0.03003	0.63357	0.73028	0.71961	0.07743	0.05572
HX	TL	1	304.2	1293.24	0	0.02952	0.68325	0.77367	0.76478	0.07273	0.05562
HX	WC	1	1027.9	1175.4	0	0.00993	0.17674	0.11429	0.12549	0.0661	0.0083
HX	WDS	1	585.963	632.35	0.00139	0.0045	0.1513	0.02366	0.02723	0.03556	0.00097
HX	WLS	1	617.25	625.68	0	0.00371	0.1178	0.0103	0.01347	0.03519	0.00047
HX	WM	1	383.2	1368.48	0	0.02986	0.63397	0.73064	0.71998	0.07696	0.05541
HX	XY	1	523	1510.68	0	0.03071	0.56622	0.66612	0.6538	0.08496	0.05555
HX	YA	1	851.45	881.76	0	0.00564	0.12835	0.0245	0.03437	0.04959	0.0017
HX	ZF	1	353.286	1344.6	0.03114	0.02559	0.64339	0.74699	0.73687	0.07562	0.05572
JS	KD	1	755.75	1690.8	0.00826	0.03046	0.48422	0.59251	0.57689	0.09509	0.05486
JS	LP	1	622.381	1578.08	0.00297	0.03142	0.55556	0.62577	0.61103	0.08875	0.05423
JS	NS	1	940.188	1825	0.00826	0.03089	0.43119	0.54315	0.52715	0.10264	0.05411
JS	PB	1	448.833	478.222	0	0.00503	0.23024	0.06201	0.06145	0.0269	0.00165
JS	SNJ	1	986.188	1858.6	0.00826	0.031	0.41994	0.53166	0.5159	0.10453	0.05393
JS	SY	1	797.688	1725.47	0.00826	0.03067	0.4718	0.58196	0.56594	0.09704	0.05492
JS	TC	1	469.938	503.4	0.00826	0.00398	0.16885	0.03355	0.03308	0.02831	0.00094
JS	TL	1	367.625	424	0.00826	0.00361	0.19425	0.04403	0.04505	0.02385	0.00107
JS	WC	1	1272.25	2134.93	0.00826	0.03345	0.37531	0.48646	0.47137	0.12007	0.0566
JS	WDS	1	738.952	1672.17	0.00297	0.03191	0.51495	0.58749	0.57191	0.09404	0.05378
JS	WLS	1	758.938	1697.2	0.00826	0.03057	0.48406	0.59246	0.57698	0.09545	0.05507
JS	WM	1	466.375	494.867	0.00826	0.00381	0.16412	0.02251	0.02216	0.02783	0.00062
JS	XY	1	641.125	627.867	0.00826	0.00437	0.13809	0.00711	0.00664	0.03531	0.00023
JS	YA	1	1051.69	1899.53	0.00826	0.03097	0.40362	0.51452	0.49875	0.10683	0.05328
JS	ZF	1	474.4	460.5	0.00826	0.00505	0.23483	0.01286	0.01303	0.0259	0.00034
KD	LP	1	786.519	788.05	0.00139	0.00513	0.1293	0.01682	0.01626	0.04432	0.00072
KD	NS	1	1024.35	1082.16	0	0.00739	0.13813	0.05688	0.05342	0.06086	0.00325
KD	PB	1	676.875	1596.27	0.00826	0.02982	0.50277	0.63064	0.61771	0.08977	0.05545
KD	SNJ	1	1061.15	1066.8	0	0.00613	0.11373	0.00498	0.0053	0.06	0.00032
KD	SY	1	910.35	918	0	0.00533	0.11524	0.00896	0.00833	0.05163	0.00043
KD	TC	1	648.15	1624.8	0	0.03111	0.51615	0.61497	0.60109	0.09138	0.05493
KD	TL	1	566.3	1542.48	0	0.03063	0.54594	0.64431	0.63286	0.08675	0.0549
KD	WC	1	1290	1416.08	0	0.0108	0.15689	0.08849	0.08903	0.07964	0.00709
KD	WDS	1	877.185	887.8	0.00139	0.00578	0.13083	0.01279	0.0119	0.04993	0.00059
KD	WLS	1	879.35	880.84	0	0.00499	0.11195	0.00247	0.00169	0.04954	8e-05
KD	WM	1	645.3	1610.32	0	0.03077	0.51448	0.61305	0.59927	0.09056	0.05427
KD	XY	1	785.1	1761.68	0	0.03188	0.47436	0.57119	0.55435	0.09908	0.05492
KD	YA	1	1113.55	1116.6	0	0.00635	0.11246	0.00133	0.00273	0.0628	0.00017
KD	ZF	1	727.714	1586.4	0.03114	0.02633	0.45901	0.62478	0.61176	0.08922	0.05458
LP	NS	1	950.463	988.4	0.00139	0.00742	0.15031	0.0682	0.06639	0.05559	0.00369
LP	PB	1	532.238	1481.67	0.00297	0.0307	0.58521	0.66909	0.65669	0.08333	0.05472
LP	SNJ	1	991.352	982.95	0.00139	0.00645	0.1284	0.02182	0.02377	0.05528	0.00131
LP	SY	1	823.796	816.8	0.00139	0.00518	0.12517	0.00921	0.00981	0.04594	0.00045
LP	TC	1	532.463	1509.9	0.00139	0.03026	0.56692	0.65122	0.638	0.08492	0.05418
LP	TL	1	441.519	1435.3	0.00139	0.03	0.612	0.68732	0.67621	0.08072	0.05458
LP	WC	1	1245.63	1325.35	0.00139	0.01087	0.16454	0.09961	0.10331	0.07454	0.0077
LP	WDS	1	775.667	784.188	0	0.00569	0.1482	0.01072	0.01087	0.0441	0.00048
LP	WLS	1	789.352	777.65	0.00139	0.00478	0.12125	-5e-05	-0.00017	0.04373	-1e-05
LP	WM	1	529.296	1503.25	0.00139	0.03014	0.56745	0.65148	0.63829	0.08454	0.05396
LP	XY	1	684.63	1646.5	0.00139	0.03101	0.50859	0.60044	0.58486	0.0926	0.05416
LP	YA	1	1049.57	1026.1	0.00139	0.00648	0.1226	0.01029	0.01376	0.05771	0.00079
LP	ZF	1	567.444	1481.75	0.02041	0.0285	0.56138	0.66542	0.65289	0.08333	0.05441
NS	PB	1	861.312	1732.6	0.00826	0.0303	0.44501	0.57541	0.56263	0.09744	0.05482
NS	SNJ	1	1208.7	1255.44	0	0.00811	0.12981	0.04106	0.03723	0.07061	0.00263
NS	SY	1	1057.9	1119.88	0	0.00769	0.13913	0.05911	0.05535	0.06298	0.00349
NS	TC	1	795.7	1762	0	0.03165	0.46921	0.56237	0.54841	0.09909	0.05434
NS	TL	1	713.85	1679.64	0	0.03117	0.49254	0.58605	0.575	0.09446	0.05432
NS	WC	1	1437.55	1443.04	0	0.00824	0.11299	0.00205	0.0038	0.08116	0.00031
NS	WDS	1	1041.13	1068.3	0.00139	0.00751	0.14102	0.04352	0.04073	0.06008	0.00245
NS	WLS	1	1026.9	1088.36	0	0.0075	0.13972	0.06017	0.05647	0.06121	0.00346
NS	WM	1	792.85	1751.48	0	0.03142	0.46828	0.56114	0.54733	0.0985	0.05391
NS	XY	1	932.65	1898.52	0	0.03241	0.43575	0.52639	0.50875	0.10677	0.05432
NS	YA	1	1261.1	1293.8	0	0.00801	0.12373	0.02842	0.02527	0.07276	0.00184
NS	ZF	1	938.5	1732.3	0.03114	0.02697	0.39963	0.57226	0.55929	0.09742	0.05449
PB	SNJ	1	907.312	1769.87	0.00826	0.0305	0.43355	0.56358	0.55105	0.09954	0.05485
PB	SY	1	718.812	1632.73	0.00826	0.03007	0.48938	0.61897	0.6057	0.09182	0.05562
PB	TC	1	391.062	386.6	0.00826	0.00275	0.14183	0.01336	0.01298	0.02174	0.00028
PB	TL	1	288.75	310.067	0.00826	0.00246	0.16964	0.03364	0.03333	0.01744	0.00058
PB	WC	1	1193.38	2041.13	0.00826	0.03283	0.38372	0.50977	0.4986	0.11479	0.05724
PB	WDS	1	648.809	1572.25	0.00297	0.03109	0.53818	0.62444	0.6116	0.08842	0.05408
PB	WLS	1	680.062	1601.2	0.00826	0.02989	0.50219	0.63004	0.6173	0.09005	0.05559
PB	WM	1	387.5	397.6	0.00826	0.0031	0.15835	0.04811	0.04745	0.02236	0.00106
PB	XY	1	562.25	525.6	0.00826	0.00352	0.12652	0.01237	0.01344	0.02956	0.0004
PB	YA	1	972.812	1799.53	0.00826	0.03018	0.41354	0.54161	0.52933	0.10121	0.05357
PB	ZF	1	348.2	359.667	0.00826	0.00422	0.26472	0.02959	0.02873	0.02023	0.00058
SNJ	SY	1	1094.7	1104.04	0	0.00642	0.1153	0.0085	0.00846	0.06209	0.00053
SNJ	TC	1	832.5	1793.84	0	0.03171	0.4585	0.54954	0.53591	0.10089	0.05407
SNJ	TL	1	750.65	1718.52	0	0.03144	0.4821	0.57396	0.5632	0.09665	0.05443
SNJ	WC	1	1474.35	1584	0	0.01138	0.14638	0.07193	0.06922	0.08908	0.00617
SNJ	WDS	1	1082.02	1074.3	0.00139	0.00686	0.12599	0.0116	0.01184	0.06042	0.00072
SNJ	WLS	1	1063.7	1076.28	0	0.00634	0.11691	0.01149	0.01169	0.06053	0.00071
SNJ	WM	1	829.65	1785.16	0	0.03153	0.45794	0.54877	0.53525	0.1004	0.05374
SNJ	XY	1	969.45	1930.08	0	0.03246	0.42671	0.51516	0.49772	0.10855	0.05403
SNJ	YA	1	1297.9	1306.28	0	0.00754	0.11429	0.00728	0.00642	0.07346	0.00047
SNJ	ZF	1	991.071	1762	0.03114	0.02697	0.38615	0.55843	0.54583	0.09909	0.05409
SY	TC	1	681.7	1659.28	0	0.03132	0.50526	0.60339	0.58916	0.09332	0.05498
SY	TL	1	599.85	1578.96	0	0.03091	0.53383	0.63184	0.6201	0.0888	0.05506
SY	WC	1	1323.55	1456.4	0	0.01118	0.15806	0.09171	0.09122	0.08191	0.00747
SY	WDS	1	914.463	928.6	0.00139	0.00616	0.13337	0.01983	0.01919	0.05222	0.001
SY	WLS	1	912.9	911.56	0	0.0051	0.11039	-0.00119	-0.00147	0.05127	-8e-05
SY	WM	1	678.85	1650.56	0	0.03114	0.50486	0.60286	0.58872	0.09283	0.05465
SY	XY	1	818.65	1793.16	0	0.03201	0.46495	0.56072	0.54346	0.10085	0.05481
SY	YA	1	1147.1	1160.4	0	0.00683	0.1168	0.01095	0.01146	0.06526	0.00075
SY	ZF	1	775.643	1630.6	0.03114	0.02673	0.44609	0.61511	0.60171	0.0917	0.05518
TC	TL	1	337.65	338.72	0	0.00193	0.11267	0.00266	0.00316	0.01905	6e-05
TC	WC	1	1061.35	2069.44	0	0.03432	0.41814	0.49967	0.48713	0.11638	0.05669
TC	WDS	1	623.13	1600.65	0.00139	0.03065	0.53225	0.60859	0.5948	0.09002	0.05354
TC	WLS	1	650.7	1627.36	0	0.03112	0.51529	0.61384	0.60015	0.09152	0.05493
TC	WM	1	416.65	420.24	0	0.00244	0.11535	0.00871	0.00854	0.02363	0.0002
TC	XY	1	556.45	555.8	0	0.00311	0.11053	-0.00176	-0.00117	0.03126	-4e-05
TC	YA	1	884.9	1823.68	0	0.03138	0.44073	0.5282	0.51477	0.10256	0.0528
TC	ZF	1	401.071	379.4	0.03114	0.00282	0.14723	-0.02087	-0.02069	0.02134	-0.00044
TL	WC	1	979.5	1989.84	0	0.03392	0.43493	0.51687	0.50775	0.11191	0.05682
TL	WDS	1	532.185	1521.95	0.00139	0.03029	0.57	0.63901	0.62763	0.08559	0.05372
TL	WLS	1	568.85	1549.16	0	0.03077	0.54588	0.64403	0.6328	0.08712	0.05513
TL	WM	1	334.8	333.08	0	0.00183	0.10857	-0.00595	-0.00516	0.01873	-0.0001
TL	XY	1	474.6	485.8	0	0.00298	0.12261	0.02061	0.02305	0.02732	0.00063
TL	YA	1	803.05	1749.84	0	0.03114	0.46291	0.55153	0.54107	0.09841	0.05325
TL	ZF	1	284.143	299.5	0.03114	0.00249	0.18353	-0.01987	-0.0197	0.01684	-0.00033
WC	WDS	1	1336.3	1403.3	0.00139	0.01091	0.15602	0.07937	0.08043	0.07892	0.00635
WC	WLS	1	1292.55	1418.76	0	0.01082	0.15685	0.08852	0.08896	0.07979	0.0071
WC	WM	1	1058.5	2060.2	0	0.03412	0.41741	0.49856	0.48621	0.11587	0.05634
WC	XY	1	1198.3	2200.04	0	0.03491	0.39301	0.47258	0.45533	0.12373	0.05634
WC	YA	1	1526.75	1606.28	0	0.01082	0.13611	0.05221	0.04951	0.09034	0.00447
WC	ZF	1	1318	2037.6	0.03114	0.0291	0.33566	0.50624	0.49495	0.11459	0.05672
WDS	WLS	1	880.019	890	0.00139	0.00578	0.13054	0.0124	0.01148	0.05005	0.00057
WDS	WM	1	619.963	1591.45	0.00139	0.03046	0.532	0.60795	0.59425	0.0895	0.05319
WDS	XY	1	775.296	1740.7	0.00139	0.0315	0.4825	0.56547	0.54873	0.0979	0.05372
WDS	YA	1	1140.24	1125.5	0.00139	0.00712	0.12416	0.00924	0.01023	0.0633	0.00065
WDS	ZF	1	703.444	1566.75	0.02041	0.02872	0.50625	0.61958	0.60662	0.08811	0.05345
WLS	WM	1	647.85	1622.32	0	0.03105	0.51576	0.61432	0.60066	0.09124	0.0548
WLS	XY	1	787.65	1762.28	0	0.03184	0.47323	0.5697	0.55305	0.09911	0.05481
WLS	YA	1	1116.1	1125.2	0	0.00653	0.11512	0.007	0.00809	0.06328	0.00051
WLS	ZF	1	731.357	1597.8	0.03114	0.02654	0.45972	0.6258	0.61294	0.08986	0.05508
WM	XY	1	553.6	561.48	0	0.00334	0.11809	0.01375	0.01403	0.03158	0.00044
WM	YA	1	882.05	1823.52	0	0.03143	0.442	0.52968	0.51629	0.10255	0.05295
WM	ZF	1	397	380.9	0.03114	0.00291	0.15253	-0.0091	-0.00919	0.02142	-0.0002
XY	YA	1	1021.85	1961.08	0	0.03216	0.41158	0.49641	0.47894	0.11029	0.05282
XY	ZF	1	596.714	525.7	0.03114	0.00366	0.1272	0.00205	0.00285	0.02957	8e-05
YA	ZF	1	1065.93	1800.2	0.03114	0.02689	0.36765	0.5388	0.52636	0.10124	0.05329

## Sheet: NUL
POPULATION 1	POPULATION 2	Hs	Ks	Kxy	Gst	DeltaSt	GammaSt	Nst	Fst	Dxy	Da
Group1	Group2	1	193.251	295.112	0.00162	0.00384	0.20692	0.38169	0.37819	0.02287	0.00865
BH	WD	1	222.3	244.24	0	0.00257	0.15732	0.09048	0.08983	0.01893	0.0017
BH	BT	1	188.574	229	0.00139	0.00324	0.22114	0.19308	0.19178	0.01775	0.0034
BH	DDH	1	208.25	229.44	0	0.00243	0.15867	0.09294	0.09236	0.01778	0.00164
BH	TB	1	205.833	235.1	0.00139	0.00292	0.19026	0.13119	0.13016	0.01822	0.00237
BH	GJ	1	179.611	317	0.00139	0.0069	0.38757	0.4516	0.44795	0.02457	0.011
BH	HX	1	206.4	229.64	0	0.0025	0.16344	0.10172	0.1012	0.0178	0.0018
BH	JS	1	197.062	325.467	0.00826	0.00668	0.36596	0.41829	0.41443	0.02522	0.01045
BH	KD	1	199.65	234.96	0	0.00292	0.19064	0.15143	0.15028	0.01821	0.00274
BH	LP	1	209.315	224.1	0.00139	0.00239	0.15894	0.07051	0.06998	0.01737	0.00122
BH	NS	1	197.9	224.88	0	0.00258	0.1737	0.12078	0.11998	0.01743	0.00209
BH	PB	1	189.062	321.733	0.00826	0.00681	0.3787	0.44454	0.44079	0.02493	0.01099
BH	SNJ	1	206.6	226.8	0	0.00238	0.15691	0.08967	0.08907	0.01758	0.00157
BH	SY	1	197.3	236.84	0	0.00306	0.20016	0.16807	0.16695	0.01835	0.00306
BH	TC	1	178.7	313.92	0	0.00662	0.37419	0.43436	0.43075	0.02433	0.01048
BH	TL	1	180.6	317.96	0	0.00672	0.37514	0.43573	0.432	0.02464	0.01064
BH	WC	1	175.85	230.56	0	0.00348	0.24211	0.23886	0.23729	0.01787	0.00424
BH	WDS	1	198.722	250.1	0.00139	0.00372	0.2366	0.21577	0.21431	0.01938	0.00415
BH	WLS	1	196.35	240.36	0	0.00323	0.20954	0.18447	0.1831	0.01863	0.00341
BH	WM	1	183.9	323.4	0	0.00683	0.37465	0.4352	0.43135	0.02506	0.01081
BH	XY	1	178.9	322.56	0	0.00695	0.38533	0.44916	0.44537	0.025	0.01113
BH	YA	1	183.7	218.12	0	0.00276	0.19492	0.15873	0.1578	0.0169	0.00267
BH	ZF	1	198.071	332.5	0.03114	0.00658	0.36849	0.44986	0.44586	0.02577	0.01149
WD	BT	1	195.018	211.2	0.00139	0.00239	0.16786	0.0969	0.0962	0.01637	0.00157
WD	DDH	1	214.05	215.84	0	0.00173	0.11522	0.00836	0.00829	0.01673	0.00014
WD	TB	1	212.278	219.45	0.00139	0.00214	0.14319	0.04209	0.0417	0.01701	0.00071
WD	GJ	1	186.056	308.2	0.00139	0.00639	0.36102	0.41698	0.41337	0.02388	0.00987
WD	HX	1	212.2	227.32	0	0.00223	0.14496	0.06712	0.06651	0.01762	0.00117
WD	JS	1	204.312	311.867	0.00826	0.00602	0.33357	0.37398	0.3703	0.02417	0.00895
WD	KD	1	205.45	223.36	0	0.00229	0.15217	0.081	0.08018	0.01731	0.00139
WD	LP	1	215.759	217.65	0.00139	0.00196	0.1309	0.01592	0.01577	0.01687	0.00027
WD	NS	1	203.7	216.16	0	0.00206	0.14033	0.05821	0.05764	0.01675	0.00097
WD	PB	1	196.312	312.733	0.00826	0.00631	0.35203	0.40985	0.40615	0.02424	0.00984
WD	SNJ	1	212.4	217.16	0	0.00183	0.12204	0.02212	0.02192	0.01683	0.00037
WD	SY	1	203.1	216.12	0	0.00208	0.14168	0.06066	0.06024	0.01675	0.00101
WD	TC	1	184.5	303.68	0	0.00605	0.34586	0.39594	0.39245	0.02353	0.00924
WD	TL	1	186.4	309.88	0	0.00623	0.35024	0.40212	0.39848	0.02401	0.00957
WD	WC	1	181.65	212.36	0	0.0026	0.18743	0.14567	0.14461	0.01646	0.00238
WD	WDS	1	205.167	254	0.00139	0.0037	0.22939	0.20525	0.20354	0.01968	0.00401
WD	WLS	1	202.15	225.96	0	0.00249	0.1657	0.10634	0.10537	0.01751	0.00185
WD	WM	1	189.7	316.6	0	0.00639	0.35195	0.40462	0.40082	0.02454	0.00983
WD	XY	1	184.7	317.2	0	0.00657	0.36442	0.42151	0.41772	0.02458	0.01027
WD	YA	1	189.5	200.92	0	0.00191	0.13991	0.05719	0.05684	0.01557	0.00088
WD	ZF	1	206.357	323.6	0.03114	0.00615	0.34285	0.41663	0.4127	0.02508	0.01035
BT	DDH	1	179.407	198.2	0.00139	0.00232	0.17594	0.10867	0.1078	0.01536	0.00166
BT	TB	1	173.083	207.25	0	0.003	0.22974	0.16631	0.16486	0.01606	0.00265
BT	GJ	1	143.583	264.938	0	0.00609	0.42201	0.46148	0.45805	0.02053	0.0094
BT	HX	1	177.352	202.45	0.00139	0.00254	0.19125	0.13674	0.13567	0.01569	0.00213
BT	JS	1	158.381	268.083	0.00297	0.0059	0.40294	0.40965	0.40628	0.02078	0.00844
BT	KD	1	169.852	191	0.00139	0.00231	0.18342	0.12022	0.1192	0.0148	0.00176
BT	LP	1	177	197.5	0	0.00251	0.19606	0.10474	0.1038	0.01531	0.00159
BT	NS	1	167.907	191.5	0.00139	0.00238	0.18993	0.13172	0.13064	0.01484	0.00194
BT	PB	1	149.238	269.333	0.00297	0.00622	0.42914	0.4521	0.44864	0.02087	0.00936
BT	SNJ	1	177.574	196.3	0.00139	0.0023	0.17607	0.10848	0.10757	0.01521	0.00164
BT	SY	1	167.241	196.65	0.00139	0.00259	0.20429	0.15765	0.15645	0.01524	0.00238
BT	TC	1	146.574	259.3	0.00139	0.00556	0.38663	0.43531	0.432	0.02009	0.00868
BT	TL	1	148.685	269.55	0.00139	0.0059	0.39702	0.45002	0.44655	0.02089	0.00933
BT	WC	1	143.407	176.9	0.00139	0.00249	0.22435	0.1849	0.18353	0.01371	0.00252
BT	WDS	1	165.083	233.062	0	0.00423	0.30613	0.29392	0.29168	0.01806	0.00527
BT	WLS	1	166.185	193.9	0.00139	0.00252	0.20053	0.15063	0.14939	0.01503	0.00224
BT	WM	1	152.352	271.05	0.00139	0.00585	0.38927	0.44093	0.43743	0.02101	0.00919
BT	XY	1	146.796	273.8	0.00139	0.00611	0.4088	0.46491	0.46135	0.02122	0.00979
BT	YA	1	152.13	165.55	0.00139	0.00182	0.16567	0.08075	0.08014	0.01283	0.00103
BT	ZF	1	153.111	280	0.02041	0.00635	0.44508	0.45781	0.45417	0.0217	0.00985
DDH	TB	1	196.667	203.65	0.00139	0.00197	0.1424	0.03669	0.03634	0.01578	0.00057
DDH	GJ	1	170.444	291	0.00139	0.00616	0.37336	0.43052	0.42698	0.02255	0.00963
DDH	HX	1	198.15	206.56	0	0.00186	0.13159	0.04101	0.04071	0.01601	0.00065
DDH	JS	1	186.75	297.133	0.00826	0.00589	0.35012	0.39	0.38636	0.02303	0.0089
DDH	KD	1	191.4	202.48	0	0.00191	0.13881	0.05527	0.05472	0.01569	0.00086
DDH	LP	1	200.148	200.7	0.00139	0.00174	0.12632	0.00269	0.00266	0.01555	4e-05
DDH	NS	1	189.65	199.8	0	0.00186	0.13678	0.0513	0.0508	0.01548	0.00079
DDH	PB	1	178.75	294.133	0.00826	0.00604	0.36471	0.41996	0.41636	0.02279	0.00949
DDH	SNJ	1	198.35	198.8	0	0.00155	0.11223	0.00225	0.00226	0.01541	3e-05
DDH	SY	1	189.05	199.32	0	0.00186	0.13715	0.05188	0.05153	0.01545	0.0008
DDH	TC	1	170.45	286.04	0	0.0058	0.35436	0.40755	0.4041	0.02217	0.00896
DDH	TL	1	172.35	291.12	0	0.00594	0.3572	0.41153	0.40798	0.02256	0.0092
DDH	WC	1	167.6	199.92	0	0.00255	0.19713	0.16284	0.16166	0.01549	0.0025
DDH	WDS	1	189.556	240.75	0.00139	0.00362	0.24019	0.21999	0.21807	0.01866	0.00407
DDH	WLS	1	188.1	204.4	0	0.00209	0.15194	0.08045	0.07975	0.01584	0.00126
DDH	WM	1	175.65	298.04	0	0.0061	0.35918	0.41435	0.41065	0.0231	0.00948
DDH	XY	1	170.65	295.56	0	0.00616	0.36808	0.42627	0.42262	0.0229	0.00968
DDH	YA	1	175.45	187.24	0	0.00182	0.1431	0.06337	0.06297	0.01451	0.00091
DDH	ZF	1	186.286	305.5	0.03114	0.00593	0.36009	0.42774	0.4239	0.02367	0.01004
TB	GJ	1	163	299.938	0	0.00688	0.42087	0.46031	0.45655	0.02324	0.01061
TB	HX	1	194.611	219.45	0.00139	0.00263	0.18314	0.11519	0.11415	0.01701	0.00194
TB	JS	1	180.571	309.917	0.00297	0.00694	0.40873	0.42771	0.42377	0.02402	0.01018
TB	KD	1	187.111	200.9	0.00139	0.00213	0.15881	0.06664	0.06595	0.01557	0.00103
TB	LP	1	196.417	199.688	0	0.00203	0.15094	0.01644	0.01638	0.01547	0.00025
TB	NS	1	185.167	202.6	0.00139	0.00225	0.16769	0.08322	0.08243	0.0157	0.00129
TB	PB	1	171.429	302.583	0.00297	0.00693	0.42013	0.44885	0.44506	0.02345	0.01044
TB	SNJ	1	194.833	205.75	0.00139	0.0021	0.15167	0.05469	0.05419	0.01594	0.00086
TB	SY	1	184.5	207.1	0.00139	0.00244	0.17992	0.10617	0.10526	0.01605	0.00169
TB	TC	1	163.833	289.7	0.00139	0.00617	0.38562	0.42817	0.42458	0.02245	0.00953
TB	TL	1	165.944	303.75	0.00139	0.00665	0.40033	0.44877	0.44494	0.02354	0.01047
TB	WC	1	160.667	209.25	0.00139	0.00318	0.24801	0.21862	0.21697	0.01622	0.00352
TB	WDS	1	184.5	249.562	0	0.00431	0.28661	0.26299	0.26071	0.01934	0.00504
TB	WLS	1	183.444	215.95	0.00139	0.0028	0.20255	0.14766	0.14633	0.01674	0.00245
TB	WM	1	169.611	309.1	0.00139	0.00675	0.39863	0.44781	0.44387	0.02395	0.01063
TB	XY	1	164.056	308.25	0.00139	0.00687	0.41118	0.46246	0.45856	0.02389	0.01095
TB	YA	1	169.389	195.1	0.00139	0.00239	0.19053	0.1209	0.11994	0.01512	0.00181
TB	ZF	1	179	310.75	0.02041	0.00691	0.42302	0.44966	0.4457	0.02408	0.01073
GJ	HX	1	168.389	300.05	0.00139	0.00656	0.39126	0.45406	0.45042	0.02325	0.01047
GJ	JS	1	146.857	164.917	0.00297	0.00228	0.21979	0.09683	0.09601	0.01278	0.00123
GJ	KD	1	160.889	288.1	0.00139	0.00631	0.39308	0.45468	0.45106	0.02233	0.01007
GJ	LP	1	166.917	286.688	0	0.00626	0.39211	0.42132	0.41777	0.02222	0.00928
GJ	NS	1	158.944	289.3	0.00139	0.00641	0.3998	0.46306	0.45938	0.02242	0.0103
GJ	PB	1	137.714	150.667	0.00297	0.00201	0.20859	0.08187	0.08131	0.01168	0.00095
GJ	SNJ	1	168.611	290.4	0.00139	0.00619	0.377	0.43502	0.43147	0.0225	0.00971
GJ	SY	1	158.278	296.7	0.00139	0.00671	0.41192	0.47862	0.47489	0.02299	0.01092
GJ	TC	1	137.611	146.25	0.00139	0.00152	0.15512	0.06237	0.06188	0.01133	0.0007
GJ	TL	1	139.722	146.6	0.00139	0.00148	0.14926	0.05153	0.05116	0.01136	0.00058
GJ	WC	1	134.444	266.1	0.00139	0.0062	0.43333	0.49859	0.49511	0.02062	0.01021
GJ	WDS	1	155	333.5	0	0.00842	0.48305	0.53932	0.53523	0.02584	0.01383
GJ	WLS	1	157.222	279.75	0.00139	0.00609	0.39031	0.44999	0.44647	0.02168	0.00968
GJ	WM	1	143.389	159.85	0.00139	0.00189	0.1788	0.10998	0.10916	0.01239	0.00135
GJ	XY	1	137.833	148.3	0.00139	0.0016	0.16107	0.07404	0.0735	0.01149	0.00084
GJ	YA	1	143.167	265.05	0.00139	0.00592	0.40633	0.46691	0.4635	0.02054	0.00952
GJ	ZF	1	139.667	166.125	0.02041	0.00269	0.27366	0.14181	0.14071	0.01287	0.00181
HX	JS	1	184.438	309.867	0.00826	0.00641	0.37254	0.42134	0.41755	0.02401	0.01003
HX	KD	1	189.55	205.92	0	0.0021	0.15181	0.08012	0.0795	0.01596	0.00127
HX	LP	1	198.093	201.25	0.00139	0.00182	0.13242	0.01465	0.01458	0.0156	0.00023
HX	NS	1	187.8	200.64	0	0.00195	0.14364	0.0646	0.064	0.01555	0.001
HX	PB	1	176.438	306.8	0.00826	0.00656	0.38707	0.45024	0.44649	0.02378	0.01062
HX	SNJ	1	196.5	201.68	0	0.00172	0.12394	0.02584	0.02568	0.01563	0.0004
HX	SY	1	187.2	206.72	0	0.00221	0.15978	0.09515	0.09443	0.01602	0.00151
HX	TC	1	168.6	296.36	0	0.00626	0.37446	0.43466	0.4311	0.02297	0.0099
HX	TL	1	170.5	304.24	0	0.0065	0.3809	0.44329	0.43959	0.02358	0.01036
HX	WC	1	165.75	210.8	0	0.00303	0.22772	0.21525	0.21371	0.01634	0.00349
HX	WDS	1	187.5	240.85	0.00139	0.00368	0.24529	0.22791	0.22607	0.01866	0.00422
HX	WLS	1	186.25	215.28	0	0.00257	0.18195	0.136	0.13485	0.01668	0.00225
HX	WM	1	173.8	309.84	0	0.00662	0.3805	0.44288	0.43907	0.02401	0.01054
HX	XY	1	168.8	307.88	0	0.0067	0.39023	0.45551	0.45173	0.02386	0.01078
HX	YA	1	173.6	196.36	0	0.00223	0.17146	0.11673	0.11591	0.01522	0.00176
HX	ZF	1	183.643	314.3	0.03114	0.00626	0.37615	0.44981	0.44591	0.02436	0.01086
JS	KD	1	176	299.533	0.00826	0.00623	0.37753	0.42379	0.41999	0.02321	0.00975
JS	LP	1	185.048	296.583	0.00297	0.00632	0.38037	0.38836	0.38466	0.02298	0.00884
JS	NS	1	173.812	293.133	0.00826	0.00605	0.37371	0.41702	0.41329	0.02272	0.00939
JS	PB	1	154	166.111	0	0.00246	0.23605	0.07365	0.07291	0.01287	0.00094
JS	SNJ	1	184.688	296.533	0.00826	0.00592	0.35381	0.39434	0.39068	0.02298	0.00898
JS	SY	1	173.062	309.2	0.00826	0.00665	0.39723	0.44964	0.44572	0.02396	0.01068
JS	TC	1	149.812	167.8	0.00826	0.00205	0.19192	0.09025	0.08949	0.013	0.00116
JS	TL	1	152.188	161.6	0.00826	0.00177	0.1678	0.04327	0.0428	0.01252	0.00054
JS	WC	1	146.25	274.533	0.00826	0.00601	0.41641	0.45738	0.45386	0.02128	0.00966
JS	WDS	1	171.429	337.583	0.00297	0.00822	0.46361	0.49894	0.49469	0.02616	0.01294
JS	WLS	1	171.875	289.333	0.00826	0.00596	0.37287	0.41456	0.41094	0.02242	0.00921
JS	WM	1	156.312	167.6	0.00826	0.0019	0.17316	0.05797	0.05738	0.01299	0.00075
JS	XY	1	150.062	171.6	0.00826	0.00219	0.20149	0.1095	0.10849	0.0133	0.00144
JS	YA	1	156.062	268.8	0.00826	0.00558	0.38165	0.41638	0.41301	0.02083	0.0086
JS	ZF	1	159.6	178.333	0.00826	0.00318	0.29876	0.11324	0.11215	0.01382	0.00155
KD	LP	1	190.593	197.35	0.00139	0.00188	0.14076	0.02957	0.0293	0.01529	0.00045
KD	NS	1	181.05	201.24	0	0.00219	0.16297	0.10136	0.10033	0.0156	0.00156
KD	PB	1	168	292.667	0.00826	0.00624	0.38757	0.44653	0.44282	0.02268	0.01004
KD	SNJ	1	189.75	196.44	0	0.00173	0.12819	0.03436	0.03406	0.01522	0.00052
KD	SY	1	180.45	201.96	0	0.00223	0.16632	0.10734	0.10651	0.01565	0.00167
KD	TC	1	161.85	279.6	0	0.00582	0.36697	0.4246	0.42114	0.02167	0.00913
KD	TL	1	163.75	290.4	0	0.00618	0.37826	0.43979	0.43612	0.0225	0.00981
KD	WC	1	159	200.64	0	0.00285	0.22401	0.20914	0.20754	0.01555	0.00323
KD	WDS	1	180	248.95	0.00139	0.0042	0.27878	0.2807	0.27837	0.01929	0.00537
KD	WLS	1	179.5	211.6	0	0.00263	0.19144	0.15307	0.1517	0.0164	0.00249
KD	WM	1	167.05	292.8	0	0.00617	0.37323	0.43319	0.42947	0.02269	0.00975
KD	XY	1	162.05	295.72	0	0.00644	0.39045	0.45577	0.45202	0.02292	0.01036
KD	YA	1	166.85	188.8	0	0.00214	0.17165	0.11723	0.11626	0.01463	0.0017
KD	ZF	1	174	306.6	0.03114	0.00618	0.3874	0.45794	0.45401	0.02376	0.01079
LP	NS	1	188.648	195.1	0.00139	0.00185	0.13993	0.02741	0.02708	0.01512	0.00041
LP	PB	1	175.905	289.917	0.00297	0.00634	0.39213	0.41088	0.4073	0.02247	0.00915
LP	SNJ	1	198.315	194.35	0.00139	0.00155	0.11492	-0.02166	-0.02144	0.01506	-0.00032
LP	SY	1	187.982	200.5	0.00139	0.00207	0.15483	0.05658	0.05628	0.01554	0.00087
LP	TC	1	167.315	284.3	0.00139	0.00585	0.36836	0.40336	0.39987	0.02203	0.00881
LP	TL	1	169.426	290.05	0.00139	0.00601	0.3717	0.40885	0.40522	0.02248	0.00911
LP	WC	1	164.148	203.55	0.00139	0.00285	0.22444	0.1773	0.1758	0.01577	0.00277
LP	WDS	1	188.417	242.75	0	0.00393	0.26412	0.22578	0.22382	0.01881	0.00421
LP	WLS	1	186.926	201.95	0.00139	0.00216	0.16092	0.06835	0.06776	0.01565	0.00106
LP	WM	1	173.093	293.5	0.00139	0.00604	0.36775	0.40468	0.40097	0.02274	0.00912
LP	XY	1	167.537	295	0.00139	0.00625	0.38369	0.42467	0.42096	0.02286	0.00962
LP	YA	1	172.87	184.45	0.00139	0.00187	0.15302	0.04829	0.04789	0.01429	0.00068
LP	ZF	1	184.222	303.125	0.02041	0.00654	0.40222	0.42268	0.41883	0.02349	0.00984
NS	PB	1	165.812	289.667	0.00826	0.00618	0.38863	0.44677	0.4431	0.02245	0.00995
NS	SNJ	1	188	198.04	0	0.00185	0.13672	0.05122	0.0507	0.01535	0.00078
NS	SY	1	178.7	198.92	0	0.00217	0.16368	0.1025	0.10165	0.01542	0.00157
NS	TC	1	160.1	284.64	0	0.00607	0.37934	0.44113	0.43754	0.02206	0.00965
NS	TL	1	162	290.64	0	0.00624	0.38321	0.44631	0.44261	0.02252	0.00997
NS	WC	1	157.25	188.44	0	0.00243	0.19934	0.16677	0.16552	0.0146	0.00242
NS	WDS	1	178.056	253.55	0.00139	0.00443	0.29192	0.30096	0.29836	0.01965	0.00586
NS	WLS	1	177.75	207.72	0	0.00254	0.18724	0.14561	0.14428	0.0161	0.00232
NS	WM	1	165.3	292.64	0	0.00622	0.37752	0.4389	0.43514	0.02268	0.00987
NS	XY	1	160.3	296.32	0	0.00651	0.39589	0.46283	0.45903	0.02296	0.01054
NS	YA	1	165.1	177.32	0	0.00175	0.14622	0.06942	0.06891	0.01374	0.00095
NS	ZF	1	171.5	302.5	0.03114	0.0061	0.38789	0.4563	0.4524	0.02344	0.01061
PB	SNJ	1	176.688	290.8	0.00826	0.00597	0.36472	0.41888	0.41535	0.02254	0.00936
PB	SY	1	165.062	300.267	0.00826	0.00658	0.40487	0.46852	0.46475	0.02327	0.01081
PB	TC	1	141.812	157.4	0.00826	0.00193	0.19022	0.09781	0.0971	0.0122	0.00118
PB	TL	1	144.188	146.933	0.00826	0.0015	0.15171	0.01994	0.01985	0.01139	0.00023
PB	WC	1	138.25	266.2	0.00826	0.00597	0.42686	0.48026	0.47683	0.02063	0.00984
PB	WDS	1	162.286	337.25	0.00297	0.00848	0.484	0.52999	0.52582	0.02614	0.01374
PB	WLS	1	163.875	284.933	0.00826	0.00605	0.38666	0.44289	0.43928	0.02208	0.0097
PB	WM	1	148.312	159.933	0.00826	0.00188	0.17838	0.07946	0.07889	0.01239	0.00098
PB	XY	1	142.062	150.933	0.00826	0.00169	0.17033	0.05753	0.05709	0.0117	0.00067
PB	YA	1	148.062	266	0.00826	0.00573	0.39938	0.45032	0.44693	0.02061	0.00921
PB	ZF	1	146.8	178	0.00826	0.00343	0.33535	0.17181	0.17041	0.01379	0.00235
SNJ	SY	1	187.4	203.84	0	0.00209	0.15242	0.08132	0.08065	0.0158	0.00127
SNJ	TC	1	168.8	284.16	0	0.00578	0.35573	0.40938	0.40597	0.02202	0.00894
SNJ	TL	1	170.7	289.56	0	0.00593	0.35905	0.41402	0.41048	0.02244	0.00921
SNJ	WC	1	165.95	198.44	0	0.00254	0.19831	0.16496	0.16373	0.01538	0.00252
SNJ	WDS	1	187.722	238.5	0.00139	0.00358	0.24021	0.21947	0.21761	0.01848	0.00402
SNJ	WLS	1	186.45	205.48	0	0.00218	0.15881	0.09339	0.09261	0.01592	0.00147
SNJ	WM	1	174	292.92	0	0.00596	0.35573	0.4096	0.40598	0.0227	0.00922
SNJ	XY	1	169	294.44	0	0.00617	0.37064	0.42966	0.42603	0.02282	0.00972
SNJ	YA	1	173.8	187.08	0	0.00186	0.14731	0.07147	0.07099	0.0145	0.00103
SNJ	ZF	1	183.929	300.3	0.03114	0.00581	0.35849	0.42315	0.41941	0.02327	0.00976
SY	TC	1	159.5	294.04	0	0.00645	0.39474	0.46122	0.45756	0.02279	0.01043
SY	TL	1	161.4	301.12	0	0.00666	0.39978	0.4678	0.464	0.02334	0.01083
SY	WC	1	156.65	201.12	0	0.00294	0.2322	0.22269	0.22111	0.01559	0.00345
SY	WDS	1	177.389	246.9	0.00139	0.00419	0.28149	0.28425	0.2819	0.01913	0.00539
SY	WLS	1	177.15	208.44	0	0.00259	0.19054	0.15135	0.15012	0.01615	0.00242
SY	WM	1	164.7	307.6	0	0.00681	0.40022	0.4685	0.46456	0.02384	0.01107
SY	XY	1	159.7	305.64	0	0.00689	0.41043	0.48136	0.47749	0.02369	0.01131
SY	YA	1	164.5	192.28	0	0.00235	0.18735	0.14553	0.14448	0.0149	0.00215
SY	ZF	1	170.643	316.9	0.03114	0.00657	0.40702	0.48323	0.47917	0.02456	0.01177
TC	TL	1	142.8	151.88	0	0.00146	0.14144	0.06025	0.05978	0.01177	0.0007
TC	WC	1	138.05	265.04	0	0.00599	0.41174	0.48256	0.47914	0.02054	0.00984
TC	WDS	1	156.722	330.85	0.00139	0.00797	0.45856	0.52441	0.52033	0.02564	0.01334
TC	WLS	1	158.55	280.2	0	0.00594	0.37677	0.43767	0.43415	0.02171	0.00943
TC	WM	1	146.1	164.8	0	0.00186	0.17012	0.11435	0.11347	0.01277	0.00145
TC	XY	1	141.1	150.84	0	0.00147	0.14394	0.0651	0.06457	0.01169	0.00075
TC	YA	1	145.9	256.36	0	0.00541	0.37429	0.43412	0.43088	0.01987	0.00856
TC	ZF	1	144.071	172.2	0.03114	0.00246	0.2371	0.1507	0.14954	0.01334	0.002
TL	WC	1	139.95	268.12	0	0.00605	0.41086	0.48151	0.47803	0.02078	0.00993
TL	WDS	1	158.833	331.6	0.00139	0.00794	0.45422	0.51979	0.51568	0.0257	0.01325
TL	WLS	1	160.45	282.08	0	0.00596	0.37452	0.43475	0.43119	0.02186	0.00943
TL	WM	1	148	155.28	0	0.00143	0.13476	0.04725	0.04688	0.01203	0.00056
TL	XY	1	143	153.44	0	0.00151	0.14576	0.06858	0.06804	0.01189	0.00081
TL	YA	1	147.8	264.44	0	0.00566	0.38204	0.44446	0.44108	0.02049	0.00904
TL	ZF	1	146.786	173.5	0.03114	0.00246	0.23281	0.1462	0.14496	0.01345	0.00195
WC	WDS	1	153.556	253.15	0.00139	0.00509	0.35559	0.38716	0.38436	0.01962	0.00754
WC	WLS	1	155.7	204.28	0	0.00309	0.24243	0.23964	0.23781	0.01583	0.00376
WC	WM	1	143.25	269.72	0	0.00601	0.40362	0.47239	0.46889	0.0209	0.0098
WC	XY	1	138.25	269	0	0.00614	0.41728	0.48956	0.48606	0.02085	0.01013
WC	YA	1	143.05	170.88	0	0.00219	0.19781	0.16402	0.16286	0.01324	0.00216
WC	ZF	1	140	275.7	0.03114	0.00581	0.43093	0.48273	0.47914	0.02137	0.01024
WDS	WLS	1	176.333	242.95	0.00139	0.00407	0.27678	0.27634	0.27413	0.01883	0.00516
WDS	WM	1	162.5	337.75	0.00139	0.00808	0.45254	0.51895	0.51473	0.02617	0.01347
WDS	XY	1	156.944	339.55	0.00139	0.0083	0.46819	0.53624	0.53203	0.02631	0.014
WDS	YA	1	162.278	238.3	0.00139	0.00428	0.30475	0.31544	0.31305	0.01847	0.00578
WDS	ZF	1	168.333	345	0.02041	0.00829	0.48514	0.52823	0.52391	0.02674	0.01401
WLS	WM	1	163.75	289.44	0	0.00614	0.37684	0.43794	0.43425	0.02243	0.00974
WLS	XY	1	158.75	289.04	0	0.00628	0.38948	0.45446	0.45077	0.0224	0.0101
WLS	YA	1	163.55	191.6	0	0.00235	0.18844	0.14755	0.1464	0.01485	0.00217
WLS	ZF	1	169.286	301.5	0.03114	0.00611	0.3916	0.4596	0.45572	0.02336	0.01065
WM	XY	1	146.3	164.56	0	0.00184	0.16875	0.11182	0.11096	0.01275	0.00142
WM	YA	1	151.1	269.28	0	0.00575	0.38036	0.44233	0.43887	0.02087	0.00916
WM	ZF	1	151.5	177.8	0.03114	0.00251	0.23026	0.14838	0.14708	0.01378	0.00203
XY	YA	1	146.1	271.64	0	0.006	0.39833	0.46566	0.46216	0.02105	0.00973
XY	ZF	1	144.357	181.2	0.03114	0.00274	0.25668	0.19223	0.19067	0.01404	0.00268
YA	ZF	1	151.214	277.7	0.03114	0.00567	0.4041	0.45821	0.45463	0.02152	0.00978
