# Supplementary material for: Mitochondrial genome insights into the spatio-temporal distribution and genetic diversity of Dendrobium hancockii Rolfe (Orchidaceae)
Source: Front Plant Sci. 2024 Oct 22;15:1469267. doi: 10.3389/fpls.2024.1469267 (PMC11535511; doi:10.3389/fpls.2024.1469267)
Supplement: Supplementary file 1 [file DataSheet1.zip › Supplementary Materials/Table S5 Distribution of dispersed repeats.xlsx]

## Sheet: reputer报告
Table S5 Distribution of dispersed repeats
Repeat part1 length	Start position	Repeat type	Repeat part2 length	Start position	Repeat the distance	e value
2656	22545	F	2656	45034	0	0
2613	471064	F	2613	505677	0	0
1559	47807	P	1559	60675	0	0
1533	19407	P	1533	447167	0	0
552	442224	F	552	468848	0	0
480	79756	F	480	508284	0	7.92e-279
368	79540	F	368	103603	0	2.14e-211
364	132926	F	364	248289	0	5.47e-209
361	169483	F	361	284882	0	3.5e-207
359	103625	F	359	345928	0	5.6e-206
357	345889	F	357	468809	0	8.96e-205
352	313408	F	352	394863	0	9.17e-202
350	169544	F	350	371712	0	1.47e-200
348	417968	F	348	442210	0	2.35e-199
346	79562	F	346	345928	0	3.76e-198
343	132946	F	343	205638	0	2.4e-196
343	205638	F	343	248309	0	2.4e-196
341	79539	F	341	417959	0	3.85e-195
341	169557	F	341	394893	0	3.85e-195
340	103603	F	340	417960	0	1.54e-194
339	132953	F	339	345913	0	6.16e-194
337	248316	F	337	345913	0	9.85e-193
337	313388	F	337	345893	0	9.85e-193
337	313388	F	337	468813	0	9.85e-193
337	371725	F	337	394893	0	9.85e-193
336	205645	F	336	345913	0	3.94e-192
334	417982	F	334	468848	0	6.3e-191
333	132953	F	333	468833	0	2.52e-190
333	205645	F	333	468833	0	2.52e-190
333	248316	F	333	468833	0	2.52e-190
332	79548	F	332	442210	0	1.01e-189
332	103611	F	332	442210	0	1.01e-189
324	79562	F	324	132968	0	6.61e-185
324	103625	F	324	132968	0	6.61e-185
322	79562	F	322	248331	0	1.06e-183
322	103625	F	322	248331	0	1.06e-183
322	132948	F	322	394858	0	1.06e-183
322	169557	F	322	313438	0	1.06e-183
322	205640	F	322	394858	0	1.06e-183
322	248311	F	322	394858	0	1.06e-183
322	313438	F	322	371725	0	1.06e-183
321	79562	F	321	205660	0	4.23e-183
321	103625	F	321	205660	0	4.23e-183
318	79562	F	318	468848	0	2.71e-181
318	103625	F	318	468848	0	2.71e-181
318	132968	F	318	417982	0	2.71e-181
318	132968	F	318	442224	0	2.71e-181
318	205660	F	318	417982	0	2.71e-181
318	205660	F	318	442224	0	2.71e-181
318	248331	F	318	417982	0	2.71e-181
318	248331	F	318	442224	0	2.71e-181
318	345928	F	318	417982	0	2.71e-181
318	345928	F	318	442224	0	2.71e-181
317	132953	F	317	313408	0	1.08e-180
317	205645	F	317	313408	0	1.08e-180
317	248316	F	317	313408	0	1.08e-180
317	345913	F	317	394863	0	1.08e-180
317	394863	F	317	468833	0	1.08e-180
311	252738	F	311	273694	0	4.44e-177
309	21730	P	309	127593	0	7.1e-176
308	305753	F	308	306058	0	2.84e-175
302	79562	F	302	313423	0	1.16e-171
302	79562	F	302	394878	0	1.16e-171
302	103625	F	302	313423	0	1.16e-171
302	103625	F	302	394878	0	1.16e-171
302	313423	F	302	417982	0	1.16e-171
302	313423	F	302	442224	0	1.16e-171
302	394878	F	302	417982	0	1.16e-171
302	394878	F	302	442224	0	1.16e-171
300	284943	F	300	371712	0	1.86e-170
294	79577	F	294	284956	0	7.62e-167
294	103640	F	294	284956	0	7.62e-167
294	132983	F	294	284956	0	7.62e-167
294	205675	F	294	284956	0	7.62e-167
294	248346	F	294	284956	0	7.62e-167
294	284956	F	294	345943	0	7.62e-167
294	284956	F	294	417997	0	7.62e-167
294	284956	F	294	442239	0	7.62e-167
294	284956	F	294	468863	0	7.62e-167
287	79577	F	287	169557	0	1.25e-162
287	79577	F	287	371725	0	1.25e-162
287	103640	F	287	169557	0	1.25e-162
287	103640	F	287	371725	0	1.25e-162
287	132983	F	287	169557	0	1.25e-162
287	132983	F	287	371725	0	1.25e-162
287	169557	F	287	205675	0	1.25e-162
287	169557	F	287	248346	0	1.25e-162
287	169557	F	287	345943	0	1.25e-162
287	169557	F	287	417997	0	1.25e-162
287	169557	F	287	442239	0	1.25e-162
287	169557	F	287	468863	0	1.25e-162
287	205675	F	287	371725	0	1.25e-162
287	248346	F	287	371725	0	1.25e-162
287	284956	F	287	313438	0	1.25e-162
287	284956	F	287	394893	0	1.25e-162
287	345943	F	287	371725	0	1.25e-162
287	371725	F	287	417997	0	1.25e-162
287	371725	F	287	442239	0	1.25e-162
287	371725	F	287	468863	0	1.25e-162
249	301964	P	249	413897	0	9.43e-140
222	464721	F	222	516239	0	1.7e-123
206	412800	F	206	430782	0	7.3e-114
178	470755	F	178	505372	0	5.26e-97
152	103819	F	152	508284	0	2.37e-81
152	346122	F	152	508284	0	2.37e-81
151	382549	P	151	455145	0	9.48e-81
132	1722	F	132	252845	0	2.6e-69
132	1722	F	132	273801	0	2.6e-69
130	133162	F	130	508284	0	4.17e-68
128	248525	F	128	508284	0	6.67e-67
127	205854	F	127	508284	0	2.67e-66
126	21385	P	126	128118	0	1.07e-65
125	44712	P	125	49530	0	4.27e-65
124	418176	F	124	508284	0	1.71e-64
124	442418	F	124	508284	0	1.71e-64
124	469042	F	124	508284	0	1.71e-64
115	285135	F	115	508284	0	4.47e-59
115	444753	F	115	522380	0	4.47e-59
108	169736	F	108	508284	0	7.33e-55
108	313617	F	108	508284	0	7.33e-55
108	371904	F	108	508284	0	7.33e-55
108	395072	F	108	508284	0	7.33e-55
98	47708	P	98	62235	0	7.69e-49
96	218693	P	96	328357	0	1.23e-47
82	130616	F	82	522544	0	3.3e-39
81	317485	F	81	372047	0	1.32e-38
76	218851	P	76	328227	0	1.35e-35
75	20997	P	75	522627	0	5.41e-35
75	216951	F	75	450758	0	5.41e-35
68	202293	F	68	425383	0	8.86e-31
67	96198	F	67	180822	0	3.55e-30
65	21512	P	65	128052	0	5.67e-29
65	21585	P	65	127973	0	5.67e-29
64	165122	P	64	172328	0	2.27e-28
62	353205	F	62	465389	0	3.63e-27
59	3319	F	59	398127	0	2.32e-25
53	107610	F	53	430154	0	9.52e-22
53	228636	P	53	366571	0	9.52e-22
52	44659	P	52	49656	0	3.81e-21
52	132893	F	52	324164	0	3.81e-21
52	166007	P	52	292174	0	3.81e-21
48	78416	P	48	95210	0	9.75e-19
47	115963	F	47	414380	0	3.9e-18
47	378860	P	47	412483	0	3.9e-18
46	41001	P	46	289704	0	1.56e-17
46	381523	F	46	420513	0	1.56e-17
46	471196	F	46	493835	0	1.56e-17
46	493835	F	46	505809	0	1.56e-17
45	317440	F	45	382760	0	6.24e-17
43	124812	F	43	327919	0	9.98e-16
42	146819	F	42	379715	0	3.99e-15
41	69653	F	41	288361	0	1.6e-14
41	236061	P	41	302055	0	1.6e-14
41	236061	F	41	414014	0	1.6e-14
41	288877	F	41	437645	0	1.6e-14
40	119663	F	40	324129	0	6.39e-14
39	21690	P	39	127903	0	2.55e-13
39	471026	F	39	505643	0	2.55e-13
38	68964	F	38	465358	0	1.02e-12
37	92508	P	37	437615	0	4.09e-12
37	125585	F	37	257474	0	4.09e-12
36	146863	F	36	379759	0	1.63e-11
35	382701	P	35	455109	0	6.54e-11
34	6138	P	34	406325	0	2.62e-10
34	251559	P	34	298944	0	2.62e-10
34	327321	P	34	327321	0	2.62e-10
34	330482	P	34	455067	0	2.62e-10
34	520503	P	34	520503	0	2.62e-10
33	10361	P	33	71374	0	1.05e-09
33	106388	P	33	400992	0	1.05e-09
33	240790	P	33	319209	0	1.05e-09
32	118964	P	32	255708	0	4.19e-09
32	218494	P	32	328766	0	4.19e-09
31	41002	F	31	251557	0	1.67e-08
31	49911	P	31	412752	0	1.67e-08
31	174236	F	31	465902	0	1.67e-08
31	251557	P	31	289718	0	1.67e-08
30	6155	P	30	82746	0	6.7e-08
30	96048	P	30	235738	0	6.7e-08
30	150649	F	30	317110	0	6.7e-08
30	171620	P	30	346289	0	6.7e-08
29	2438	P	29	137543	0	2.68e-07
29	21355	P	29	128245	0	2.68e-07
29	22467	P	29	22497	0	2.68e-07
29	41004	P	29	298949	0	2.68e-07
29	68962	P	29	251561	0	2.68e-07
29	68962	F	29	298947	0	2.68e-07
29	96090	P	29	327268	0	2.68e-07
29	174240	P	29	324151	0	2.68e-07
29	176956	P	29	294073	0	2.68e-07
29	289718	F	29	298949	0	2.68e-07
29	496903	F	29	502527	0	2.68e-07
28	375	F	28	333177	0	1.07e-06
28	41006	P	28	465357	0	1.07e-06
28	41063	P	28	120312	0	1.07e-06
28	49882	P	28	412784	0	1.07e-06
28	135228	P	28	463168	0	1.07e-06
28	289717	F	28	465357	0	1.07e-06
28	327587	P	28	454290	0	1.07e-06
27	21291	P	27	130456	0	4.29e-06
27	41006	P	27	68964	0	4.29e-06
27	68956	F	27	71336	0	4.29e-06
27	68964	F	27	289718	0	4.29e-06
27	69486	F	27	79547	0	4.29e-06
27	69486	F	27	103610	0	4.29e-06
27	69486	F	27	417967	0	4.29e-06
27	92501	P	27	406338	0	4.29e-06
27	183277	F	27	337990	0	4.29e-06
27	251561	P	27	465358	0	4.29e-06
27	271480	F	27	473252	0	4.29e-06
27	271480	F	27	507865	0	4.29e-06
27	298949	F	27	465358	0	4.29e-06
27	324153	P	27	465906	0	4.29e-06
26	67891	P	26	458292	0	1.71e-05
26	69487	F	26	442210	0	1.71e-05
26	119678	F	26	294088	0	1.71e-05
26	120303	F	26	465352	0	1.71e-05
26	233874	P	26	358809	0	1.71e-05
26	256243	P	26	288893	0	1.71e-05
26	311956	F	26	458256	0	1.71e-05
25	22040	P	25	127567	0	6.86e-05
25	66141	P	25	371310	0	6.86e-05
25	74402	P	25	255285	0	6.86e-05
25	79984	P	25	357898	0	6.86e-05
25	96053	F	25	382752	0	6.86e-05
25	116807	P	25	117355	0	6.86e-05
25	146700	F	25	464431	0	6.86e-05
25	208254	F	25	362170	0	6.86e-05
25	235738	P	25	382752	0	6.86e-05
25	252765	P	25	323521	0	6.86e-05
25	256244	P	25	437661	0	6.86e-05
25	273721	P	25	323521	0	6.86e-05
25	294088	F	25	324144	0	6.86e-05
25	357898	P	25	508512	0	6.86e-05
25	364352	F	25	399220	0	6.86e-05
24	2185	F	24	462228	0	0.000274
24	28786	P	24	92112	0	0.000274
24	42322	F	24	235654	0	0.000274
24	71385	P	24	132923	0	0.000274
24	106361	P	24	176971	0	0.000274
24	111416	P	24	317508	0	0.000274
24	111416	P	24	372070	0	0.000274
24	115980	F	24	131750	0	0.000274
24	120151	R	24	120151	0	0.000274
24	131280	F	24	321048	0	0.000274
24	131750	F	24	414397	0	0.000274
24	183278	P	24	330135	0	0.000274
24	197730	P	24	212718	0	0.000274
24	202170	P	24	251568	0	0.000274
24	202170	F	24	298945	0	0.000274
24	289849	P	24	406352	0	0.000274
24	311931	F	24	414418	0	0.000274
24	330135	P	24	337991	0	0.000274
24	330446	P	24	380171	0	0.000274
24	398057	F	24	463250	0	0.000274
23	3235	F	23	398043	0	0.0011
23	6183	P	23	311961	0	0.0011
23	10375	P	23	121753	0	0.0011
23	10377	F	23	294094	0	0.0011
23	20965	P	23	522716	0	0.0011
23	31389	P	23	43016	0	0.0011
23	68986	P	23	79518	0	0.0011
23	69014	F	23	101518	0	0.0011
23	69521	P	23	248656	0	0.0011
23	96109	F	23	327504	0	0.0011
23	120309	F	23	202174	0	0.0011
23	132907	F	23	401280	0	0.0011
23	175762	P	23	194796	0	0.0011
23	193015	F	23	297072	0	0.0011
23	195369	P	23	475419	0	0.0011
23	197040	P	23	282248	0	0.0011
23	215419	P	23	523798	0	0.0011
23	218669	P	23	328454	0	0.0011
23	230323	R	23	230323	0	0.0011
23	324178	F	23	401280	0	0.0011
23	330455	P	23	455105	0	0.0011
23	436670	F	23	464047	0	0.0011
23	458046	F	23	458902	0	0.0011
22	10361	F	22	132925	0	0.00439
22	24225	P	22	183281	0	0.00439
22	24225	P	22	337994	0	0.00439
22	31339	P	22	302021	0	0.00439
22	31339	F	22	414067	0	0.00439
22	43265	P	22	252995	0	0.00439
22	43265	P	22	273951	0	0.00439
22	46714	P	22	183281	0	0.00439
22	46714	P	22	337994	0	0.00439
22	68962	F	22	202172	0	0.00439
22	69515	F	22	79922	0	0.00439
22	69515	F	22	508450	0	0.00439
22	69516	F	22	169548	0	0.00439
22	69516	F	22	284947	0	0.00439
22	69516	F	22	371716	0	0.00439
22	69552	P	22	71343	0	0.00439
22	71387	P	22	324194	0	0.00439
22	88568	F	22	289858	0	0.00439
22	97757	F	22	374732	0	0.00439
22	106361	P	22	174248	0	0.00439
22	124650	F	22	364292	0	0.00439
22	151626	P	22	151626	0	0.00439
22	170246	F	22	413074	0	0.00439
22	174248	F	22	176973	0	0.00439
22	174250	F	22	202198	0	0.00439
22	203515	P	22	413706	0	0.00439
22	211255	P	22	211255	0	0.00439
22	218627	P	22	328497	0	0.00439
22	269979	P	22	327367	0	0.00439
22	292343	F	22	436671	0	0.00439
22	292343	F	22	464048	0	0.00439
22	305639	P	22	330039	0	0.00439
22	331388	P	22	331388	0	0.00439
22	365299	P	22	374121	0	0.00439
22	455335	P	22	516140	0	0.00439
21	6138	F	21	92507	0	0.0176
21	6185	P	21	458261	0	0.0176
21	9614	F	21	330133	0	0.0176
21	10362	F	21	248289	0	0.0176
21	21156	P	21	130565	0	0.0176
21	24226	F	21	330135	0	0.0176
21	31670	F	21	199632	0	0.0176
21	32715	F	21	318793	0	0.0176
21	41013	P	21	120308	0	0.0176
21	43269	F	21	426136	0	0.0176
21	46715	F	21	330135	0	0.0176
21	48961	F	21	257467	0	0.0176
21	51786	P	21	54531	0	0.0176
21	61059	P	21	257467	0	0.0176
21	71342	F	21	202172	0	0.0176
21	71342	P	21	251569	0	0.0176
21	71342	F	21	298947	0	0.0176
21	71385	P	21	248289	0	0.0176
21	79923	F	21	169548	0	0.0176
21	79923	F	21	284947	0	0.0176
21	79923	F	21	371716	0	0.0176
21	106362	F	21	324151	0	0.0176
21	120308	F	21	289717	0	0.0176
21	121753	P	21	294094	0	0.0176
21	139528	P	21	181141	0	0.0176
21	146755	F	21	464483	0	0.0176
21	150643	F	21	505219	0	0.0176
21	166200	P	21	380122	0	0.0176
21	168087	P	21	168586	0	0.0176
21	169548	F	21	508451	0	0.0176
21	171618	F	21	344061	0	0.0176
21	176973	P	21	324151	0	0.0176
21	176976	F	21	344063	0	0.0176
21	179231	P	21	351253	0	0.0176
21	198152	P	21	521427	0	0.0176
21	211210	F	21	521487	0	0.0176
21	234093	F	21	288891	0	0.0176
21	234093	F	21	437659	0	0.0176
21	267711	P	21	292339	0	0.0176
21	284947	F	21	508451	0	0.0176
21	326790	F	21	434860	0	0.0176
21	371716	F	21	508451	0	0.0176
21	400881	P	21	430508	0	0.0176
20	3064	F	20	397860	0	0.0702
20	6139	P	20	437632	0	0.0702
20	9617	P	20	451804	0	0.0702
20	10361	F	20	324196	0	0.0702
20	10377	F	20	119684	0	0.0702
20	20608	P	20	458252	0	0.0702
20	21334	P	20	128275	0	0.0702
20	25436	P	20	317206	0	0.0702
20	41013	P	20	202174	0	0.0702
20	41071	P	20	202177	0	0.0702
20	42022	P	20	393738	0	0.0702
20	43112	F	20	505221	0	0.0702
20	50159	P	20	518077	0	0.0702
20	68963	P	20	69554	0	0.0702
20	68964	F	20	120309	0	0.0702
20	69522	P	20	202203	0	0.0702
20	69554	P	20	202173	0	0.0702
20	69554	F	20	251569	0	0.0702
20	69554	P	20	298948	0	0.0702
20	74461	F	20	374120	0	0.0702
20	75028	P	20	262119	0	0.0702
20	79889	P	20	399238	0	0.0702
20	79911	F	20	313749	0	0.0702
20	81724	F	20	102868	0	0.0702
20	86444	P	20	281993	0	0.0702
20	92500	P	20	458281	0	0.0702
20	96235	P	20	337999	0	0.0702
20	96240	P	20	292343	0	0.0702
20	96240	P	20	436671	0	0.0702
20	96240	P	20	464048	0	0.0702
20	106361	P	20	202198	0	0.0702
20	106389	P	20	124661	0	0.0702
20	116150	C	20	440032	0	0.0702
20	119663	F	20	264423	0	0.0702
20	119684	P	20	121754	0	0.0702
20	120309	P	20	251568	0	0.0702
20	120309	F	20	298949	0	0.0702
20	124661	F	20	401004	0	0.0702
20	154540	P	20	297701	0	0.0702
20	156218	F	20	178008	0	0.0702
20	171620	F	20	350369	0	0.0702
20	172526	F	20	202393	0	0.0702
20	175764	P	20	409153	0	0.0702
20	176975	F	20	202198	0	0.0702
20	180859	P	20	337999	0	0.0702
20	180864	P	20	292343	0	0.0702
20	180864	P	20	436671	0	0.0702
20	180864	P	20	464048	0	0.0702
20	183259	P	20	454073	0	0.0702
20	185004	P	20	251329	0	0.0702
20	185142	P	20	502820	0	0.0702
20	194797	F	20	409153	0	0.0702
20	197040	F	20	199631	0	0.0702
20	199631	P	20	282251	0	0.0702
20	202174	F	20	289718	0	0.0702
20	202174	F	20	465358	0	0.0702
20	202203	F	20	248658	0	0.0702
20	208519	F	20	362455	0	0.0702
20	211143	F	20	264714	0	0.0702
20	236879	F	20	245676	0	0.0702
20	237428	F	20	246220	0	0.0702
20	240729	F	20	481719	0	0.0702
20	250976	F	20	275692	0	0.0702
20	251299	P	20	403109	0	0.0702
20	264423	F	20	324129	0	0.0702
20	274829	F	20	321991	0	0.0702
20	280757	F	20	428964	0	0.0702
20	284540	P	20	284540	0	0.0702
20	286957	P	20	297704	0	0.0702
20	313749	F	20	508439	0	0.0702
20	317207	P	20	470847	0	0.0702
20	317207	P	20	505464	0	0.0702
20	346299	P	20	350369	0	0.0702
20	358156	P	20	436570	0	0.0702
20	364346	F	20	428967	0	0.0702
20	379275	R	20	379275	0	0.0702
20	399238	P	20	508417	0	0.0702
20	406338	F	20	437632	0	0.0702
20	444321	R	20	444321	0	0.0702
20	447479	F	20	458252	0	0.0702
20	471005	F	20	505622	0	0.0702
