# Supplementary material for: Mitochondrial genome insights into the spatio-temporal distribution and genetic diversity of Dendrobium hancockii Rolfe (Orchidaceae)
Source: Front Plant Sci. 2024 Oct 22;15:1469267. doi: 10.3389/fpls.2024.1469267 (PMC11535511; doi:10.3389/fpls.2024.1469267)
Supplement: Supplementary file 1 [file DataSheet1.zip › Supplementary Materials/Table S3 .xlsx]

## Sheet: Sheet1
Table S3:List of species for comparative analysis of mitochondrial genomes
Specie	Accession
Arabidopsis thaliana	NC_037304.1
Asparagus officinalis	NC_053642.1
Brassica juncea	NC_016123.1
Butomus umbellatus	NC_021399.1
Citrus sinensis	NC_037463.1
Chenopodium quinoa	NC_041093.1
Carthamus tinctorius	NC_066808.1
Cotinus coggygria	NC_064986.1
Cuscuta japonica	NC_060804.1
Cycas taitungensis	NC_010303.1
Dendrobium huoshanense	LC657527‐LC657545
Dendrobium officinale	LC640134‐LC640155
Epirixanthes elongata	NC_046014.1
Fragaria gracilis	NC_062834.1
Ginkgo biloba	NC_027976.1
Glycine max	NC_020455.1
Malus baccata	NC_065224.1
Oryza sativa cultivar Shen95	NC_066488.1
Osmanthus fragrans	NC_060346.1
Salvia miltiorrhiza	NC_023209.1
Zea mays subsp. parviglumis	NC_008332.1
Vitis vinifera	NC_012119.1
Cannabis sativa	NC_029855.1
Gastrodia elata	MF070084.1-MF070102.1
Funaria hygrometrica	KC784959.1
Psilotum nudum	NC_030952.1&KX171639.1
