# Supplementary material for: Mitochondrial genome insights into the spatio-temporal distribution and genetic diversity of Dendrobium hancockii Rolfe (Orchidaceae)
Source: Front Plant Sci. 2024 Oct 22;15:1469267. doi: 10.3389/fpls.2024.1469267 (PMC11535511; doi:10.3389/fpls.2024.1469267)
Supplement: Supplementary file 1 [file DataSheet1.zip › Supplementary Materials/Table S7 Homologous information of 8 species of orchids.xlsx]

## Sheet: 8orchid_list
species	symbol	genebank number
Epiguneium amplum	0:	MH591879.1-MH591896.1
Gastrodia elata	1:	MF070084.1-MF070102.1
Dendrobium hancockii	2:	LC771085
Dendrobium officinale	3:	LC640134‐LC640155
Dendrobium huoshanense	4:	LC657527‐LC657545
Cymbidium ensifolium	5:	OR754263.1-OR754281.1
Apostasia shenzhenica	6:	NC_077647.1
Paphiopedilum micranthum	7:	OP465200.1_OP465225.1

## Sheet: Orthologs_CDS
0:nad4L:30536-30808	1:nad4L:109895-110167	2::291116-291388	3::361769-362071	5:nad4L:433276-433578	6:EFG25_mgp30:300759-301031	7:nad4L:315492-315794
0:atp8:31188-31667	1:atp8:692515-692982	2::291768-292247	3::362421-362900	5:atp8:433919-434398	6:EFG25_mgp10:615434-615907	7:atp8:4833-5312
0:cox2:41016-44190	1:cox2:29443-32830	3::201375-204386	7:cox2:122065-125734
0:nad5:64997-67260	1:nad5:242645-244935	3::288062-290330	5:nad5:203858-206095	6:EFG25_mgp01:52741-55131	7:nad5:263052-265354
0:cox3:73044-73841	1:cox3:214904-215710	2::105533-106330	3::278129-278926	5:cox3:200005-200802	6:EFG25_mgp04:652992-653789	7:cox3:271252-272049
0:rpl2:92027-95101	1:rpl2:577157-580395	2::328817-331931	3::181330-184428	6:EFG25_mgp24:321336-324583
0:rps19:95105-95443	1:rps19:576872-577153	2::328475-328813	3::180988-181326	7:rps19:297301-297582
0:rpl16:98765-99280	1:rpl16:572728-573237	2::324670-325185	3::177184-177699	6:EFG25_mgp27:316853-317410	7:rpl16:293392-293907
0:rps13:124895-125245	1:rps13:1255918-1256304	2::379578-379928	3::451919-452177	3::451919-452269	5:rps13:128210-128560	6:EFG25_mgp22:349722-350072	7:rps13:287811-288161
0:matR:138089-140056	1:matR:6389-8263	2::267691-269595	3::400534-402121	5:matR:147597-149495	6:EFG25_mgp31:266238-268163	7:matR:321526-323487
0:ccmB:187339-187959	1:ccmB:1007887-1008507	2::309958-310575	3::424738-425358	5:ccmB:226561-227181	6:EFG25_mgp12:575369-575989	7:ccmB:9515-10135
0:rps4:205642-206679	1:nad1:1300282-1301328	2::152575-153612	3::325799-326836	6:EFG25_mgp18:435413-436444	7:rps4:190122-191141
0:rps2:208795-209463	1:rps2:831753-832379	2::149442-150110	3::349620-350252	4::297926-298558	7:rps2:192971-193603
0:nad3:212982-213338	1:nad3:630975-631331	2::464465-464821	3::323035-323391	4::260542-260898	5:nad3:22984-23340	6:EFG25_mgp09:619168-619527	7:nad3:61629-61985
0:rps12:213383-213760	1:rps12:630541-630918	2::464866-465243	3::322613-322990	4::260120-260497	5:rps12:22569-22946	6:EFG25_mgp17:456739-457116	7:rps12:23719-24096
0:rps1:221791-222402	1:rps1:562728-563321	2::166338-166952	3::339172-339786	4::287101-287715	6:EFG25_mgp06:635094-635618	7:rps1:21817-22422
0:rpl5:231634-232197	1:rpl5:86511-87053	2::274115-274666	3::150911-151462	5:rpl5:429902-430447	6:EFG25_mgp21:392684-393238	7:rpl5:352163-352726
0:rps14:232199-232501	1:rps14:86207-86509	2::274647-274970	3::151443-151766	4::367889-368212	5:rps14:429598-429900	6:EFG25_mgp20:393207-393530	7:rps14:352728-353030
0:cob:233156-234337	1:cob:83857-85047	2::275753-276934	3::152552-153733	5:cob:427623-428804	6:EFG25_mgp19:398130-399302	7:cob:353953-355134
0:ccmFc:239588-241942	1:ccmFc:1046714-1049136	2::9667-12021	3::408775-411186	5:ccmFc:64246-66578	6:EFG25_mgp34:141349-143544	7:ccmFc:171096-173390
0:ccmC:301120-301842	1:ccmC:314065-314775	2::362701-363423	3::15830-16552	5:ccmC:74132-74854	6:EFG25_mgp03:660031-660792	7:ccmC:194572-195321
0:nad9:343845-344354	1:nad9:16576-17085	2::504359-504931	3::136194-136766	5:nad9:322987-323559	6:EFG25_mgp33:172356-172928	7:nad9:415639-416211
0:nad7:364075-370324	1:nad7:582491-588781	2::430956-436663	3::617377-623746	5:nad7:383423-389651	6:EFG25_mgp11:595047-602433
0:atp9:388168-388440	1:atp9:446199-446450	5:atp9:213677-213901	6:EFG25_mgp05:643051-643275	7:atp9:207488-207814
0:rps7:388667-389113	1:rps7:446637-447083	2::315695-316141	3::244103-244549	5:rps7:212956-213402	6:EFG25_mgp32:246715-247161	7:rps7:207971-208417
0:nad6:403548-404294	1:nad6:1038261-1038986	2::96503-97303	3::236104-236850	5:nad6:278907-279653	6:EFG25_mgp14:550869-551486	7:nad6:70645-71379
0:nad1:466475-466860	1:nad1:176695-177080	2::30708-31007	3::390882-391181	5::177135-177522	7:nad1:146897-147281
0:nad4:3593-12737	2::450601-459774	3::300273-309359	5:nad4:28026-36206
0:atp4:29833-30420	2::290413-291000	3::361081-361653	5:atp4:432582-433160	6:EFG25_mgp29:301139-301726	7:atp4:314790-315377
0:rps10:167482-168812	2::203659-204804	3::86581-87733	6:EFG25_mgp16:474731-475856	7:rps10:132020-133211
0:cox1:446147-447730	2::185175-186758	3::500182-501765	5:cox1:337629-339212	6:EFG25_mgp35:139490-141073	7:cox1:251680-253263
0:rps3:95401-98874	1:rps3:573128-576857	3::177590-181030	6:EFG25_mgp26:317259-321035	7:rps3:293798-297281
0:nad2:179428-181072	5:nad2:94976-96333	7::161266-163016
0:psbF:1957-2076	7:psbF:231094-231213
1:mttB:600513-601514	2::378160-379014	3::452857-453687	7:mttB:288863-289657
1:atp1:885499-887016	2::64832-66361	3::467061-468590	5:atp1:264913-266442	6:EFG25_mgp07:628610-630133	7:atp1:309358-310887
1:ccmFn:887305-888909	2::63027-64730	3::468692-470395	5:ccmFn:263105-264811	6:EFG25_mgp08:626626-628482	7:ccmFn:310995-312698
1:atp6:1068798-1070042	2::412982-413923	3::542056-543021	5:atp6:298830-299798	6:EFG25_mgp15:491920-493113
2::9667-10336	3::410596-411186
2::11342-12021	3::408775-409533
2::123229-124450	3::289114-290335
2::125273-125502	3::288062-288291
2::175844-176079	3::510157-510392
2::175844-180674	3::505876-510392
2::177520-178092	3::508057-508629
2::180521-180674	3::505876-506029
2::203659-203904	3::86581-86812
2::204676-204804	3::87591-87733
2::303877-304284	3::202374-202687
2::315040-315468	3::244783-245211
2::325076-326644	2::325076-326681	3::177590-179195
2::328444-328517	3::180957-181030
2::328817-329491	3::181330-181998
2::331059-331931	3::183565-184428
2::430956-431210	3::617377-617698
2::433023-433268	3::619476-619746
2::434294-434782	3::620738-621245
2::436481-436663	3::623604-623746
2::441762-442130	3::631973-632341
2::450601-450690	3::309271-309359
2::457366-457881	3::302018-302532
2::459313-459774	3::300273-300733
2::516384-517040	3::369064-369720	4::5-661	6:EFG25_mgp23:324907-325422	7:rps11:62168-62653
2::302365-304284	5:cox2:314961-317042
0:psbL:2099-2215
0:nad3:17141-17497
0:psbC:185289-186710
0:petA:223666-224583
0:atp1:277473-279002
0:ccmFn:279209-280807
0:atp6:321824-322477
0:ccmFn:335823-337421
0:atp1:337628-339157
0:psbA:449981-451042
1:atp4:109394-109810
1:cox1:406221-408847
1:nad2:781978-816363
1:atp4:908220-908792
1:rps10:1083417-1084815
1:rps11:1227987-1228448
1:nad4:1241500-1255114
2::124451-125502
2::302365-302580
2::326682-328517
2::452847-453263
3::201375-201452
3::203978-204386
3::331669-332400
3::383412-383806
3::384725-384877
3::398418-398429
3::400534-422408
3::402580-402837
3::422092-422408
3::449994-450185
3::451044-451123
3::452178-452269
3::454523-454579
3::608813-609198
3::610021-610173
3::622678-622756
5:mttB:126820-127170
5:rpl16:326684-327031
6:EFG25_mgp28:311646-311783
6:EFG25_mgp25:320772-321332
6:EFG25_mgp13:568475-568927
6:EFG25_mgp02:663025-663288
7:atp6:59769-61040
7:ORF432:98133-99431
7:ORF603:99751-101562
7:ORF261:101579-102364
7:nad4:105711-117444
7:ORF165:117963-118460
7:ORF109:124145-124474
7:atpE:149414-149758
7:ORF119:224838-225197
7:psbJ:230705-230827
7:psbL:230964-231071
7:psbE:231224-231475
7:ORF111:262403-262738
7:sdh4:271977-272180
7:ndhJ:275246-275740
7:rpl2:279864-299702
7:ORF152:286376-286834
7:rpoA:342786-343799
7:rpl36:344438-344551
7:nad7:362211-386386
7:ORF102b:366119-366427
7:ORF124:381311-381685
7:ORF104:381576-381890
7:ORF669:391116-393125
7:ORF149:394670-395119
7:petA:431958-432920
7:cemA:433159-433854
7:ycf4:434806-435354
7:ORF116:439978-440328
7:ORF102a:440388-440696
7:ORF128:440867-441253
7:rbcL:443408-444454

## Sheet: Orthologs_GENE
0:atp9:388168-388440	1:atp9:446199-446450	5:atp9:213677-213901	6:EFG25_mgp05:643051-643275	7:atp9:207488-207814
0:rps7:388667-389113	1:rps7:446637-447083	5:rps7:212956-213402	6:EFG25_mgp32:246715-247161	7:rps7:207971-208417
0:nad6:403548-404294	1:nad6:1038261-1038986	5:nad6:278907-279653	6:EFG25_mgp14:550869-551486	7:nad6:70645-71379
0:rrn18:432705-434564	1:rrn18:1150593-1152447	5:rrn18:417242-419217	6:EFG25_mgr01:530634-532627	7:rrn18:401286-403232
0:nad4L:30536-30808	1:nad4L:109895-110167	5:nad4L:433276-433578	6:EFG25_mgp30:300759-301031	7:nad4L:315492-315794
0:atp8:31188-31667	1:atp8:692515-692982	5:atp8:433919-434398	6:EFG25_mgp10:615434-615907	7:atp8:4833-5312
0:cox2:41016-44190	1:cox2:29443-32830	7:cox2:122065-125734
0:nad1:466475-466860	1:nad1:176695-177080	5:nad1:177135-177522	7:nad1:146897-147281
0:nad5:64997-67260	1:nad5:242645-244935	5:nad5:203858-206095	6:EFG25_mgp01:52741-55131	7:nad5:263052-265354
0:cox3:73044-73841	1:cox3:214904-215710	5:cox3:200005-200802	6:EFG25_mgp04:652992-653789	7:cox3:271252-272049
0:rpl2:92027-95101	1:rpl2:577157-580395	6:EFG25_mgp24:321336-324583
0:rps19:95105-95443	1:rps19:576872-577153	7:rps19:297301-297582
0:rpl16:98765-99280	1:rpl16:572728-573237	6:EFG25_mgp27:316853-317410	7:rpl16:293392-293907
0:mttB:123518-124511	1:mttB:600513-601514	7:mttB:288863-289657
0:rps13:124895-125245	1:rps13:1255918-1256304	5:rps13:128210-128560	6:EFG25_mgp22:349722-350072	7:rps13:287811-288161
0:matR:138089-140056	1:matR:6389-8263	5:matR:147597-149495	6:EFG25_mgp31:266238-268163	7:matR:321526-323487
0:nad1:140437-140694	1:nad1:8858-9116	7:nad1:324004-324262
0:ccmB:187339-187959	1:ccmB:1007887-1008507	5:ccmB:226561-227181	6:EFG25_mgp12:575369-575989	7:ccmB:9515-10135
0:rps4:205642-206679	1:nad1:1300282-1301328	6:EFG25_mgp18:435413-436444	7:rps4:190122-191141
0:rps2:208795-209463	1:rps2:831753-832379	7:rps2:192971-193603
0:nad3:212982-213338	1:nad3:630975-631331	5:nad3:22984-23340	6:EFG25_mgp09:619168-619527	7:nad3:61629-61985
0:rps12:213383-213760	1:rps12:630541-630918	5:rps12:22569-22946	6:EFG25_mgp17:456739-457116	7:rps12:23719-24096
0:rps1:221791-222402	1:rps1:562728-563321	6:EFG25_mgp06:635094-635618	7:rps1:21817-22422
0:rpl5:231634-232197	1:rpl5:86511-87053	5:rpl5:429902-430447	6:EFG25_mgp21:392684-393238	7:rpl5:352163-352726
0:rps14:232199-232501	1:rps14:86207-86509	5:rps14:429598-429900	6:EFG25_mgp20:393207-393530	7:rps14:352728-353030
0:cob:233156-234337	1:cob:83857-85047	5:cob:427623-428804	6:EFG25_mgp19:398130-399302	7:cob:353953-355134
0:ccmFc:239588-241942	1:ccmFc:1046714-1049136	5:ccmFc:64246-66578	6:EFG25_mgp34:141349-143544	7:ccmFc:171096-173390
0:ccmC:301120-301842	1:ccmC:314065-314775	5:ccmC:74132-74854	6:EFG25_mgp03:660031-660792	7:ccmC:194572-195321
0:nad9:343845-344354	1:nad9:16576-17085	5:nad9:322987-323559	6:EFG25_mgp33:172356-172928	7:nad9:415639-416211
0:nad7:364075-370324	1:nad7:582491-588781	5:nad7:383423-389651	6:EFG25_mgp11:595047-602433
0:trnQ-TTG:268-340	1:trnQ-TTG:1330111-1330177	5:trnQ-TTG:467266-467337	6:EFG25_mgt11:341292-341363
0:trnK-UUU:390189-390262	5:trnK-TTT:211863-211935	6:EFG25_mgt12:381291-381363	7:trnK-UUU:209358-209430
0:trnN-GUU:402220-402292	5:trnN-GTT:277661-277732
0:nad4:3593-12737	5:nad4:28026-36206
0:trnD-GUC:424987-425061	5:trnD-GTC:275802-275875
0:atp4:29833-30420	5:atp4:432582-433160	6:EFG25_mgp29:301139-301726	7:atp4:314790-315377
0:cox1:446147-447730	5:cox1:337629-339212	6:EFG25_mgp35:139490-141073	7:cox1:251680-253263
0:nad5:454184-455647	5:nad5:168230-169686	7:nad5:439511-441005
0:trnV-GAC:473283-473355	5:trnV-GAC:470482-470553
0:trnY-GTA:156309-156392	5:trnY-GTA:553838-553920	6:EFG25_mgt02:171431-171513	7:trnY-GUA:239800-239883
0:nad2:156935-161783	5:nad2:554467-559266
0:trnR-UCU:172314-172386	5:trnR-TCT:532714-532785
0:nad2:179428-181072	5:nad2:94976-96333
0:trnR-ACG:190177-190256	5:trnR-ACG:220904-220977
0:trnN-GUU:190788-190860	5:trnN-GTT:220310-220381
0:nad5:199686-199703	5:nad5:5382-5403	7:nad5:198447-198468
0:trnT-UGU:211886-211959	5:trnT-TGT:519567-519639
0:trnH-GTG:251078-251152	5:trnH-GTG:55866-55939
0:rps11:17560-18198	6:EFG25_mgp23:324907-325422	7:rps11:62168-62653
0:rps10:167482-168812	6:EFG25_mgp16:474731-475856	7:rps10:132020-133211
0:trnC-GCA:230284-230355	6:EFG25_mgt01:122261-122331
0:psbE:1701-1947	7:psbE:231224-231475
0:psbF:1957-2076	7:psbF:231094-231213
0:trnM-CAT:82319-82392	7:trnM-CAU:42969-43041
0:nad1:122612-126670	7:nad1:285308-290565
1:trnC-GCA:45928-45998	5:trnC-GCA:373001-373071
1:atp1:885499-887016	5:atp1:264913-266442	6:EFG25_mgp07:628610-630133	7:atp1:309358-310887
1:ccmFn:887305-888909	5:ccmFn:263105-264811	6:EFG25_mgp08:626626-628482	7:ccmFn:310995-312698
1:trnfM:1168063-1168134	5:trnM-CAT:475402-475475
1:nad1:1257268-1258884	5:nad1:129310-130873
1:trnI-AAT:1332882-1332956	6:EFG25_mgt13:403137-403209
1:trnI:106032-106105	6:EFG25_mgt15:493663-493736
1:rps3:573128-576857	6:EFG25_mgp26:317259-321035	7:rps3:293798-297281
1:atp6:1068798-1070042	6:EFG25_mgp15:491920-493113
1:trnQ-TTG:448007-448078	7:trnQ-UUG:34152-34223
5:rrn5:417025-417143	6:EFG25_mgr02:530411-530527	7:rrn5:401070-401184
5:trnC-GCA:137328-137400	7:trnC-GCA:165462-165534
5:rpl16:326684-327031	7:rpl16:442355-442803
5:trnE-TTC:391011-391082	7:trnE-UUC:265493-265564
5:rrn26:472064-475288	7:rrn26:75784-79284
0:psbL:2099-2215
0:nad3:17141-17497
0:rps3:95401-98874
0:psbI:134867-134969
0:psbC:185289-186710
0:petA:223666-224583
0:atp1:277473-279002
0:ccmFn:279209-280807
0:trnS-GGA:285091-285179
0:trnM-CAT:289698-289772
0:rrn26:289885-293347
0:rpl23:321121-321405
0:trnM-CAT:321564-321638
0:atp6:321824-322477
0:trnS-GCT:331450-331538
0:ccmFn:335823-337421
0:atp1:337628-339157
0:trnF-AAA:343215-343288
0:rpoC2:354192-358335
0:rpoC1:358535-361358
0:psbA:449981-451042
1:trnY-AUA:16506-16566
1:trnM-CAT:69494-69562
1:trnS-GGA:78794-78883
1:trnV-CAC(Valine, Val-cp):87325-87393
1:trnM-CAT_b:100134-100214
1:atp4:109394-109810
1:trnF-AAA:198197-198265
1:cox1:406221-408847
1:trnW-CCA:567582-567655
1:nad5:596642-762508
1:trnV-CAC:734740-734808
1:trnH-GTG:770371-770446
1:nad2:781978-816363
1:trnY-GTA:811435-811517
1:trnE-TTC:898102-898173
1:atp4:908220-908792
1:trnfM:999200-999273
1:rps10:1083417-1084815
1:nad1:1142243-1142301
1:trnS-GCT:1144764-1144840
1:rrn5:1184440-1184554
1:trnY-GTA:1207689-1207772
1:rps11:1227987-1228448
1:nad4:1241500-1255114
1:rrn5:1299379-1299493
5:trnW-CCA:39395-39468
5:mttB:126820-127170
5:nad1:146742-150407
5:trnS-GCT:153582-153658
5:trnA-TGC:223590-223694
5:trnE-TTC:230631-230703
5:trnY-GTA:230763-230846
5:trnG-GCC:233402-233472
5:trnM-CAT:233658-233731
5:trnM-CAT:275052-275125
5:atp6:298830-299798
5:cox2:314961-317042
5:trnW-CCA:321792-321865
5:trnF-GAA:322439-322511
5:trnM-CAT:346799-346872
5:trnL-CAA:354159-354239
5:trnH-GTG:371951-372024
5:trnI-TAT:383247-383329
5:trnS-AGA:453357-453423
5:trnT-TGT:497384-497462
5:trnF-GAA:518130-518202
5:trnS-TGA:518582-518965
5:trnS-GGA:520857-520943
5:trnL-TAG:529573-529652
5:trnS-GCT:531105-531181
6:EFG25_mgt03:204616-204686
6:EFG25_mgt04:204694-204764
6:EFG25_mgt05:204779-204853
6:EFG25_mgt06:209778-209850
6:EFG25_mgt07:209778-209850
6:EFG25_mgt08:289237-289309
6:EFG25_mgt09:311095-311168
6:EFG25_mgt10:311334-311407
6:EFG25_mgp28:311646-311783
6:EFG25_mgp25:320772-321332
6:EFG25_mgt14:449904-449975
6:EFG25_mgp13:568475-568927
6:EFG25_mgt16:603209-603282
6:EFG25_mgp02:663025-663288
7:ycf1:3032-3934
7:rps4:10804-11401
7:atpA:43926-44515
7:trnI-CAU:48081-48154
7:atp6:59769-61040
7:trnfM-CAU:79402-79475
7:ORF432:98133-99431
7:ORF603:99751-101562
7:ORF261:101579-102364
7:nad4:103392-118718
7:ORF165:117963-118460
7:ORF109:124145-124474
7:matK:130349-131030
7:atpE:149414-149758
7:trnM-CAU:149997-150069
7:psbN:167377-167500
7:psbH:167592-167813
7:petB:167965-168576
7:psbB:168577-169536
7:rps8:170786-170978
7:psbA:186137-186851
7:rpoB:204059-205029
7:rpoB:212867-214970
7:rpoC1:214997-217706
7:ORF119:224838-225197
7:ndhH:228167-229245
7:atpB:229294-230663
7:psbJ:230705-230827
7:psbL:230964-231071
7:rpl2:253317-254639
7:ORF111:262403-262738
7:trnS-UGA:270232-270326
7:sdh4:271977-272180
7:accD:273500-274986
7:ndhJ:275246-275740
7:ndhK:275813-276565
7:ndhC:276556-276890
7:rpl2:279864-299702
7:ORF152:286376-286834
7:trnF-GAA:320077-320150
7:trnP-UGG:320344-320418
7:trnP-UGG:329377-329451
7:petB:340236-341063
7:petD:341234-342586
7:rpoA:342786-343799
7:rps11:343876-344261
7:rpl36:344438-344551
7:infA:344678-344907
7:nad7:362211-386386
7:trnI-CAU:362374-362447
7:ORF102b:366119-366427
7:ORF124:381311-381685
7:ORF104:381576-381890
7:ORF669:391116-393125
7:ORF149:394670-395119
7:ndhE:406085-406311
7:ndhF:406382-407441
7:ycf1:407533-408718
7:trnN-GUU:409048-409119
7:psaC:421380-421636
7:ndhD:421626-422970
7:petA:431958-432920
7:cemA:433159-433854
7:ycf4:434806-435354
7:psaA:436044-438290
7:ORF116:439978-440328
7:ORF102a:440388-440696
7:ORF128:440867-441253
7:rpl14:441856-442228
7:rbcL:443408-444454
7:trnF-GAA:447256-447328

## Sheet: Orthologs_rRNA
0:rrn18:432705-434564	1:rrn18:1150593-1152447	4::551247-553228	5:rrn18:417242-419217	6:EFG25_mgr01:530634-532627	7:rrn18:401286-403232
2::61029-62292	3::470910-472356
2::232637-236066	3::73069-76499	4::15231-18457	5:rrn26:472064-475288	7:rrn26:75784-79284
3::103288-103393	4::551013-551131	5:rrn5:417025-417143	6:EFG25_mgr02:530411-530527	7:rrn5:401070-401184
0:rrn26:289885-293347
1:rrn5:1184440-1184554
1:rrn5:1299379-1299493
2::47750-49013
2::79304-79419

## Sheet: Orthologs_tRNA
0:trnQ-TTG:268-340	1:trnQ-TTG:1330111-1330177	2::447296-447367	3::312239-312310	4::277286-277357	5:trnQ-TTG:467266-467337	6:EFG25_mgt11:341292-341363
0:trnD-GUC:424987-425061	2::93948-94021	3::208682-208755	4::461623-461696	5:trnD-GTC:275802-275875
0:trnM-CAT:82319-82392	2::341237-341309	3::193403-193475	4::342254-342326	7:trnM-CAU:42969-43041
0:trnV-GAC:473283-473355	2::60715-60786	3::472630-472701	4::502523-502594	5:trnV-GAC:470482-470553
0:trnY-GTA:156309-156392	2::181250-181332	3::505222-505304	4::148211-148293	5:trnY-GTA:553838-553920	6:EFG25_mgt02:171431-171513	7:trnY-GUA:239800-239883
0:trnR-UCU:172314-172386	2::427442-427513	3::602837-602908	4::189024-189095	5:trnR-TCT:532714-532785
0:trnR-ACG:190177-190256	2::78996-79069	5:trnR-ACG:220904-220977
0:trnN-GUU:190788-190860	2::78389-78460	5:trnN-GTT:220310-220381
0:trnC-GCA:230284-230355	2::251130-251200	3::582204-582274	4::365221-365291	6:EFG25_mgt01:122261-122331
0:trnM-CAT:321564-321638	2::412759-412832	3::543172-543245	4::460301-460374
0:trnN-GUU:402220-402292	2::95215-95286	3::207485-207543	4::485109-485180	5:trnN-GTT:277661-277732
0:trnT-UGU:211886-211959	3::555268-555340	4::448416-448488	5:trnT-TGT:519567-519639
0:trnH-GTG:251078-251152	3::432983-433056	4::194886-194959	5:trnH-GTG:55866-55939
0:trnK-UUU:390189-390262	3::242887-242959	4::420140-420212	5:trnK-TTT:211863-211935	6:EFG25_mgt12:381291-381363	7:trnK-UUU:209358-209430
1:trnfM:1168063-1168134	2::232452-232525	3::72886-72959	4::18571-18644	5:trnM-CAT:475402-475475
1:trnC-GCA:45928-45998	2::51077-51147	3::482943-483013	5:trnC-GCA:373001-373071
1:trnI-AAT:1332882-1332956	6:EFG25_mgt13:403137-403209
1:trnI:106032-106105	6:EFG25_mgt15:493663-493736
1:trnQ-TTG:448007-448078	7:trnQ-UUG:34152-34223
2::470801-470873	3::579453-579525
2::156740-156810	3::329938-330008	4::304957-305027
2::158323-158394	3::331496-331567	4::279211-279282
2::161781-161869	3::334918-335006	4::282613-282701
2::161914-161987	3::335051-335124	4::282746-282819	6:EFG25_mgt05:204779-204853
2::162009-162079	3::335146-335216	4::282841-282911	6:EFG25_mgt04:204694-204764
2::162377-162449	3::335428-335500	4::283124-283194
2::228304-228391	3::68887-68974	4::22607-22694
2::387907-387979	3::443748-443820	4::565380-565452	5:trnC-GCA:137328-137400	7:trnC-GCA:165462-165534
2::430725-430814	3::617145-617234	4::617261-617350	5:trnI-TAT:383247-383329
2::437983-438054	3::624870-624941	4::606892-606963	5:trnE-TTC:391011-391082	7:trnE-UUC:265493-265564
2::505418-505490	4::87419-87491
2::25357-25461	5:trnA-TGC:223590-223694
2::49953-50026	5:trnH-GTG:371951-372024
2::273114-273201	5:trnS-GCT:531105-531181
3::209506-209579	4::462030-462103	5:trnM-CAT:275052-275125
3::335281-335351	4::282976-283046	6:EFG25_mgt03:204616-204686
3::428105-428177	4::220404-220476	5:trnE-TTC:230631-230703
3::428237-428320	4::220536-220619	5:trnY-GTA:230763-230846
3::428625-428698	4::190703-190776
3::530135-530207	4::214378-214450	5:trnF-GAA:518130-518202
4::526021-526100	5:trnL-TAG:529573-529652
4::114534-114607	5:trnW-CCA:39395-39468
4::211887-211960	5:trnM-CAT:233658-233731
4::212142-212212	5:trnG-GCC:233402-233472
0:trnS-GGA:285091-285179
0:trnM-CAT:289698-289772
0:trnS-GCT:331450-331538
0:trnF-AAA:343215-343288
1:trnY-AUA:16506-16566
1:trnM-CAT:69494-69562
1:trnS-GGA:78794-78883
1:trnV-CAC(Valine, Val-cp):87325-87393
1:trnM-CAT_b:100134-100214
1:trnF-AAA:198197-198265
1:trnW-CCA:567582-567655
1:trnV-CAC:734740-734808
1:trnH-GTG:770371-770446
1:trnY-GTA:811435-811517
1:trnE-TTC:898102-898173
1:trnfM:999200-999273
1:trnS-GCT:1144764-1144840
1:trnY-GTA:1207689-1207772
2::20741-20812
2::49256-49327
2::49432-49512
2::49863-49936
2::162144-162214
2::162229-162300
2::471251-471322
2::471470-471543
2::505864-505935
2::506083-506156
3::38731-38803
3::478942-479022
3::484117-484190
3::493863-493934
4::87855-87932
4::88064-88137
4::114292-114365
5:trnS-GCT:153582-153658
5:trnW-CCA:321792-321865
5:trnF-GAA:322439-322511
5:trnM-CAT:346799-346872
5:trnL-CAA:354159-354239
5:trnS-AGA:453357-453423
5:trnT-TGT:497384-497462
5:trnS-TGA:518582-518965
5:trnS-GGA:520857-520943
6:EFG25_mgt06:209778-209850
6:EFG25_mgt07:209778-209850
6:EFG25_mgt08:289237-289309
6:EFG25_mgt09:311095-311168
6:EFG25_mgt10:311334-311407
6:EFG25_mgt14:449904-449975
6:EFG25_mgt16:603209-603282
7:trnI-CAU:48081-48154
7:trnfM-CAU:79402-79475
7:trnM-CAU:149997-150069
7:trnS-UGA:270232-270326
7:trnF-GAA:320077-320150
7:trnP-UGG:320344-320418
7:trnP-UGG:329377-329451
7:trnI-CAU:362374-362447
7:trnN-GUU:409048-409119
7:trnF-GAA:447256-447328
