# Supplementary material for: Mitochondrial genome insights into the spatio-temporal distribution and genetic diversity of Dendrobium hancockii Rolfe (Orchidaceae)
Source: Front Plant Sci. 2024 Oct 22;15:1469267. doi: 10.3389/fpls.2024.1469267 (PMC11535511; doi:10.3389/fpls.2024.1469267)
Supplement: Supplementary file 1 [file DataSheet1.zip › Supplementary Materials/Table S6 plast DNA insertions in the mitogenome.xlsx]

## Sheet: Chloroplast DNA insertions in t
TableS6 Chloroplast DNA insertions in the D. hancockii mitochondrial genome.
Mitogenome		Plastome		E value	Score
Start	End	Start	End
47709	49399	103547	101857	0	3123
78290	79518	110467	109239	0	2270
21335	22464	1130	1	0	2087
402408	403066	74919	75577	0	1218
520676	521163	117933	118420	0	902
483796	484240	70082	69638	0	822
426963	427358	9775	10170	0	732
467117	467434	7483	7166	6.13e-167	588
493883	494199	65842	65526	2.21e-166	586
447171	447476	6741	7046	2.87e-160	566
305757	306061	76665	76361	1.03e-159	564
148139	148368	54965	54736	5.09e-118	425
253106	253249	8836	8979	3.26e-70	267
49431	49530	95506	95407	9.4e-46	185
49431	49530	140890	140989	9.4e-46	185
427541	427632	18620	18711	2.63e-41	171
341237	341311	51175	51101	7.42e-32	139
26000	26053	104536	104483	3.5e-20	100
168030	168075	49565	49520	9.81e-16	86.1
168004	168041	49603	49566	2.75e-11	71.3
520504	520537	117620	117587	4.6e-09	63.9
25976	26007	104575	104544	5.95e-08	60.2
492763	493580	67654	66837	0	1506
483062	483789	70996	70270	0	1338
94681	95154	33176	33650	0	870
25197	25626	105359	104929	0	789
60275	60680	92032	92437	0	745
439410	439742	84256	83924	1.31e-173	610
19081	19407	59907	60234	2.83e-170	599
521199	522488	122656	123948	0	2362
493562	493881	66587	66269	3.69e-164	579
77593	77731	111139	111001	9.14e-66	252
444754	444861	123841	123948	1.56e-48	195
60676	62634	101890	103832	0	3498
440525	442163	83009	81374	0	2935
368261	368748	30305	30797	0	878
427430	427524	10171	10264	9.47e-41	169
20632	20951	7046	6729	7.99e-161	568
306062	306682	76665	76046	0	1101
520411	520681	117493	117764	1.79e-132	473
168587	169427	55840	54982	0	1471
25623	25985	104585	104942	6.05e-177	621
44660	45035	87651	88026	0	645
491206	492777	69638	68071	0	2673
448701	449266	64319	63749	0	966
49531	49942	87828	87429	0	684
76955	77590	111933	111317	0	1051
444849	445675	3626	4442	0	1375
439732	440601	83903	83037	0	1443
95211	95293	110293	110375	2.67e-31	137
476039	478437	74746	72329	0	3960
20954	21215	3568	3305	1.09e-119	431
445662	447167	4592	6098	0	2455
168090	168607	55822	56365	0	837
272734	273683	7861	8789	0	1480
