# Supplementary material for: Mitochondrial genome insights into the spatio-temporal distribution and genetic diversity of Dendrobium hancockii Rolfe (Orchidaceae)
Source: Front Plant Sci. 2024 Oct 22;15:1469267. doi: 10.3389/fpls.2024.1469267 (PMC11535511; doi:10.3389/fpls.2024.1469267)
Supplement: Supplementary file 1 [file DataSheet1.zip › Supplementary Materials/Table S4 Distribution of tandem repeats .xlsx]

## Sheet: Table S2
Table S4. Distribution of tandem repeats in the Dendrobium hancockii mitogenome
Chromosome	Start	End	Repeat unit (bp)	Copy number	Percent matches (%)	Location
mt	21245	21283	38	2.3	95	IGS(tRNA-Gln, tRNA-Ala)
mt	253205	253240	35	1.9	88	IGS(tRNA-Cys, (-)matR)
mt	264469	264511	42	2	95	IGS((rps10, (-)matR)
mt	273468	273550	82	2.3	83	IGS((-)tRNA-Ser, rpl5)
mt	305754	306366	612	2	100	IGS(cox2, (-)ccmb)
mt	317101	317148	47	2	87	IGS(rps7,(-)rpl16)
mt	317107	317158	51	2.2	93	IGS(rps7,(-)rpl16)
mt	350174	350199	25	2	100	IGS((-)tRNA-Met, ccmC)
mt	390322	390357	35	1.9	88	IGS(tRNA-Cys,(-)tRNA-Met)
mt	440577	440603	26	2.1	100	IGS((-)tRNA-Glu, rpl14)
mt	442143	442179	36	2.3	95	IGS(rpl14, (-)tRNA-Gln)
mt	462737	462762	25	2	100	IGS((-)nad4, nad3)
mt	476250	476287	37	3.2	85	IGS(tRNA-Trp, (-)nad9)
mt	487915	487958	43	2.4	92	IGS(tRNA-Trp, (-)nad9)
mt	487917	487969	52	3.3	79	IGS(tRNA-Trp, (-)nad9)
IGS: Intergenic spaces
